# Supplementary material for: Organizing the Global Diversity of Microviruses
Source: mBio. 2022 May 2;13(3):e00588-22. doi: 10.1128/mbio.00588-22 (PMC9239249; doi:10.1128/mbio.00588-22)
Supplement: TABLE S1 [file mbio.00588-22-st001.xlsx]

## Sheet: Table S1
Table S1: Curated Microvirus Genomes, plus additional Obscuriviridae
Genome designation	Reported Source	Source Attribution for Analyses	GC content	Sequence Length (nt)	Phylum	Class	Order	Family	Genus	Genus CRISPR prediction	CRISPR Prediction Correct?
Family1_AF454431	Unknown	Unknown	46	5577	Proteobacteria	Gammaproteobacteria	Enterobacterales	Enterobacteriaceae	Escherichia
Family1_AY751298	Unknown	Unknown	46	5577	Proteobacteria	Gammaproteobacteria	Enterobacterales	Enterobacteriaceae	Escherichia
Family1_Bullavirinae_NC_001420	Unknown	Unknown	46	5577	Proteobacteria	Gammaproteobacteria	Enterobacterales	Enterobacteriaceae	Escherichia
Family1_GQ149088	Unknown	Unknown	45	6094	Proteobacteria	Gammaproteobacteria	Enterobacterales	Enterobacteriaceae	Escherichia
Family1_GQ153923	Unknown	Unknown	46	5577	Proteobacteria	Gammaproteobacteria	Enterobacterales	Enterobacteriaceae	Escherichia
Family1_KC237308	Unknown	Unknown	45	5475	Proteobacteria	Gammaproteobacteria	Enterobacterales	Enterobacteriaceae	Escherichia	Pectobacterium	no
Family1_KF044309	Unknown	Unknown	46	5486	Proteobacteria	Gammaproteobacteria	Enterobacterales	Enterobacteriaceae	Escherichia
Family1_KF044310	Unknown	Unknown	46	5486	Proteobacteria	Gammaproteobacteria	Enterobacterales	Enterobacteriaceae	Escherichia
Family1_KP087957	Methane seep sediment	Sediment/soil	31	6083
Family1_KY653237	Unknown	Unknown	45	5387	Proteobacteria	Gammaproteobacteria	Enterobacterales	Enterobacteriaceae	Escherichia	Pectobacterium	no
Family1_LAAO01000012	Human	Primate	42	6221	Proteobacteria	Gammaproteobacteria	Enterobacterales	Enterobacteriaceae	Klebsiella
Family1_LT960607	Wastewater	Wastewater	46	5538
Family1_LVUT01000012	Human	Primate	41	6221	Proteobacteria	Gammaproteobacteria	Enterobacterales	Enterobacteriaceae	Klebsiella
Family1_MG563770	Wastewater	Wastewater	45	5489	Proteobacteria	Gammaproteobacteria	Enterobacterales	Enterobacteriaceae	Escherichia
Family1_MG945254	Dog	Other mammal	45	6079
Family1_MH593835	Abalone tissue	Marine invertebrate	40	5224
Family1_MH617444	Minnow tissue	Marine fish	46	5452
Family1_MH622942	Red snapper	Marine fish	43	5707
Family1_MH649026	Red snapper	Marine fish	51	5066
Family1_MK629525	Wastewater	Wastewater	47	5490	Proteobacteria	Gammaproteobacteria	Enterobacterales	Enterobacteriaceae	Escherichia
Family1_MK629526	Wastewater	Wastewater	47	5342	Proteobacteria	Gammaproteobacteria	Enterobacterales	Enterobacteriaceae	Escherichia
Family1_MK629527	Wastewater	Wastewater	44	6090	Proteobacteria	Gammaproteobacteria	Enterobacterales	Enterobacteriaceae	Escherichia
Family1_MK629529	Wastewater	Wastewater	47	5494	Proteobacteria	Gammaproteobacteria	Enterobacterales	Enterobacteriaceae	Escherichia	Pectobacterium	no
Family1_MK791318	Wastewater	Wastewater	47	5484
Family1_MN850599	Wastewater	Wastewater	47	5493
Family1_NC_001330	Unknown	Unknown	45	6087	Proteobacteria	Gammaproteobacteria	Enterobacterales	Enterobacteriaceae	Escherichia	Pectobacterium	no
Family1_NC_001422	Unknown	Unknown	45	5386	Proteobacteria	Gammaproteobacteria	Enterobacterales	Enterobacteriaceae	Escherichia
Family1_NC_001730	Unknown	Unknown	45	6089	Proteobacteria	Gammaproteobacteria	Enterobacterales	Enterobacteriaceae	Escherichia
Family1_NC_007817	Unknown	Unknown	46	5486	Proteobacteria	Gammaproteobacteria	Enterobacterales	Enterobacteriaceae	Escherichia
Family1_NC_007821	Unknown	Unknown	45	6068	Proteobacteria	Gammaproteobacteria	Enterobacterales	Enterobacteriaceae	Escherichia
Family1_NC_007856	Unknown	Unknown	45	5486	Proteobacteria	Gammaproteobacteria	Enterobacterales	Enterobacteriaceae	Escherichia
Family1_NC_012868	Unknown	Unknown	45	6094	Proteobacteria	Gammaproteobacteria	Enterobacterales	Enterobacteriaceae	Escherichia
Family1_Pequenovirus_KP087943	Methane seep sediment	Sediment/soil	48	6172
Family1_Pequenovirus_KP087947	Methane seep sediment	Sediment/soil	47	5713
Family1_Pequenovirus_KP087950	Methane seep sediment	Sediment/soil	44	6438
Family1_Pequenovirus_KP087951	Methane seep sediment	Sediment/soil	53	5256
Family1_Pequenovirus_MH572352	Ciona robusta	Marine invertebrate	54	5090
Family1_Pequenovirus_MH572489	Ciona robusta	Marine invertebrate	53	5339
Family1_Pequenovirus_NC_026665	Methane seep sediment	Sediment/soil	31	6083
Family1_Shkoporov_5441	Human	Primate	45	5441
Family1_X60323	Unknown	Unknown	45	6089	Proteobacteria	Gammaproteobacteria	Enterobacterales	Enterobacteriaceae	Escherichia
Family10_associated_MG945262	Pig	Other mammal	39	6049
Family10_associated_MG945305	Yak	Other mammal	39	5882
Family10_associated_MG945636	Cow	Other mammal	36	6002
Family10_associated_MK496712	Capybara	Other mammal	38	5318
Family10_associated_MK496787	Capybara	Other mammal	39	5291
Family10_JAAVEW010000012_Barnesiella	Bank vole	Other mammal	41	7059	Bacteroidetes	Bacteroidia	Bacteroidales	Barnesiellaceae	Barnensiella
Family10_MG945168	Pig	Other mammal	45	4812
Family10_MG945173	Pig	Other mammal	36	5216
Family10_MG945216	Yak	Other mammal	44	6327
Family10_MG945218	Pig	Other mammal	40	5410
Family10_MG945235	Pig	Other mammal	41	5636
Family10_MG945249	Cow	Other mammal	36	5312
Family10_MG945336	Pig	Other mammal	35	5831
Family10_MG945362	Yak	Other mammal	35	5585
Family10_MG945368	Pig	Other mammal	37	5541
Family10_MG945392	Pig	Other mammal	41	5634
Family10_MG945400	Yak	Other mammal	43	6196
Family10_MG945442	Yak	Other mammal	39	6285
Family10_MG945443	Yak	Other mammal	39	6208
Family10_MG945483	Pig	Other mammal	39	5962
Family10_MG945772	Yak	Other mammal	35	6363
Family10_MG945875	Pig	Other mammal	34	5246
Family10_MG945880	Pig	Other mammal	42	5411
Family10_MG945887	Pig	Other mammal	39	5809
Family10_MG945890	Pig	Other mammal	37	5193
Family10_MG945904	Cow	Other mammal	38	5928
Family10_MH617318	Macaque	Primate	37	6061
Family10_MK496679	Capybara	Other mammal	35	5881
Family10_MK496680	Capybara	Other mammal	33	5585
Family10_MK496681	Capybara	Other mammal	36	6415
Family10_MK496687	Capybara	Other mammal	38	6242
Family10_MK496691	Capybara	Other mammal	34	5986
Family10_MK496697	Capybara	Other mammal	44	5767
Family10_MK496698	Capybara	Other mammal	34	5735
Family10_MK496704	Capybara	Other mammal	37	5610
Family10_MK496705	Capybara	Other mammal	40	5562
Family10_MK496707	Capybara	Other mammal	37	5508
Family10_MK496709	Capybara	Other mammal	31	5489
Family10_MK496713	Capybara	Other mammal	31	5316
Family10_MK496721	Capybara	Other mammal	37	5207
Family10_MK496729	Capybara	Other mammal	42	5067
Family10_MK496760	Capybara	Other mammal	35	6415
Family10_MK496770	Capybara	Other mammal	33	5869
Family10_MK496771	Capybara	Other mammal	33	5809
Family10_MK496772	Capybara	Other mammal	32	5694
Family10_MK496773	Capybara	Other mammal	32	5664
Family10_MK496776	Capybara	Other mammal	36	5576
Family10_MK496777	Capybara	Other mammal	36	5559
Family10_MK496780	Capybara	Other mammal	29	5529
Family10_MK496781	Capybara	Other mammal	48	5518
Family10_MK496782	Capybara	Other mammal	42	5415
Family10_MK496783	Capybara	Other mammal	35	5402
Family10_MK496786	Capybara	Other mammal	37	5319
Family11_Bacteroides_Shkoporov_5902	Human	Primate	42	5902
Family11_Lim_Twin_A2_NODE_150_length_5953_cov_27954171	Human	Primate	45	5955
Family11_MG883724	Cow	Other mammal	45	5770
Family11_MG945133	Pig	Other mammal	40	6038
Family11_MG945155	Cow	Other mammal	47	6213
Family11_MG945236	Cow	Other mammal	41	5200
Family11_MG945264	Alces alces	Other mammal	52	6084
Family11_MG945281	Alces alces	Other mammal	44	5913
Family11_MG945294	Pig	Other mammal	43	5424
Family11_MG945345	Pig	Other mammal	40	5345
Family11_MG945414	Pig	Other mammal	42	5836
Family11_MG945445	Pig	Other mammal	41	5824
Family11_MG945460	Macaque	Primate	37	5417
Family11_MG945496	Pig	Other mammal	41	5427
Family11_MG945522	Cow	Other mammal	37	5707
Family11_MG945578	Pig	Other mammal	41	5840
Family11_MG945606	Macaque	Primate	44	6082
Family11_MG945611	Pig	Other mammal	41	5849
Family11_MG945622	Pan troglodytes	Primate	41	5419
Family11_MG945625	Cow	Other mammal	42	5743
Family11_MG945629	Cow	Other mammal	45	5721
Family11_MG945632	Cow	Other mammal	44	5884
Family11_MG945633	Cow	Other mammal	46	5695
Family11_MG945690	Yak	Other mammal	41	5900
Family11_MG945724	Pig	Other mammal	41	5100
Family11_MG945732	Pig	Other mammal	40	6116
Family11_MG945818	Pig	Other mammal	42	5492
Family11_MG945822	Cow	Other mammal	35	5051
Family11_MG945830	Pig	Other mammal	42	5614
Family11_MG945847	Primate	Primate	43	5557
Family11_MG945901	Cow	Other mammal	35	5823
Family11_MH552516	Macaque	Primate	41	6336
Family11_MH616950	Macaque	Primate	34	4728
Family11_MH617198	Macaque	Primate	43	6080
Family11_MK496692	Capybara	Other mammal	47	5869
Family11_Monaco_MBA1747_NODE_306_length_6463_cov_838961610	Human	Primate	41	6463
Family11_Norman_108_NODE_16_length_6307_cov_18655950	Human	Primate	40	6307
Family11_Shkoporov_6109	Human	Primate	40	6109
Family11_SJXE01000021_Corallincola_sp_DASS28	Marine sediment MAG	Sediment/soil	41	6102	Proteobacteria	Gammaproteobacteria	Alteromonadales	Psychromonadaceae	Corallincola
Family11_Yinda_HP41_trimmed_NODE_84_length_5539_cov_17089898	Human	Primate	43	5539
Family11_Yinda_HP41_trimmed_NODE_96_length_5153_cov_348988623	Human	Primate	39	5153
Family12_MG945894	Dog	Other mammal	36	6927	Bacteroidetes	Bacteroidia	Bacteroidales	Prevotellaceae	Prevotella	Prevotella	n/a
Family12_MH510273	Macaque	Primate	37	6444	Bacteroidetes	Bacteroidia	Bacteroidales	Prevotellaceae	Prevotella	Prevotella	n/a
Family12_MH617310	Macaque	Primate	39	6846
Family12_MH617627	Macaque	Primate	37	6955	Bacteroidetes	Bacteroidia	Bacteroidales	Prevotellaceae	Prevotella	Prevotella	n/a
Family12_Monaco_MBA1742_NODE_41_length_6543_cov_41062423	Human	Primate	38	6410	Bacteroidetes	Bacteroidia	Bacteroidales	Prevotellaceae	Prevotella	Prevotella	n/a
Family12_Norman_108_NODE_12_length_6696_cov_34068815	Human	Primate	37	6696	Bacteroidetes	Bacteroidia	Bacteroidales	Prevotellaceae	Prevotella	Prevotella	n/a
Family12_Norman_110_NODE_9_length_6763_cov_14889088	Human	Primate	36	6765	Bacteroidetes	Bacteroidia	Bacteroidales	Prevotellaceae	Prevotella	Prevotella	n/a
Family12_Norman_112_NODE_12_length_6858_cov_105990445	Human	Primate	38	6860	Bacteroidetes	Bacteroidia	Bacteroidales	Prevotellaceae	Prevotella	Prevotella	n/a
Family12_Norman_134_NODE_24_length_6526_cov_443474888	Human	Primate	38	6528	Bacteroidetes	Bacteroidia	Bacteroidales	Prevotellaceae	Prevotella	Prevotella	n/a
Family12_Norman_139_NODE_16_length_6691_cov_3712290687	Human	Primate	39	6691	Bacteroidetes	Bacteroidia	Bacteroidales	Prevotellaceae	Prevotella	Prevotella	n/a
Family12_Norman_155_NODE_8_length_7022_cov_473131190	Human	Primate	37	7022	Bacteroidetes	Bacteroidia	Bacteroidales	Prevotellaceae	Prevotella	Prevotella	n/a
Family12_Pseudomonas_CP050055	Unknown	Unknown	37	6313	Proteobacteria	Gammaproteobacteria	Pseudomonadales	Pseudomonadaceae	Pseudomonas
Family12_Reyes_2015_F121_T2_NODE_36_length_7060_cov_6397663	Human	Primate	38	7062
Family12_Reyes_2015_F196_M_NODE_14_length_6792_cov_6783646	Human	Primate	36	6792
Family12_Reyes_2015_F196_M_NODE_17_length_6507_cov_11099687	Human	Primate	36	6509	Bacteroidetes	Bacteroidia	Bacteroidales	Prevotellaceae	Prevotella	Prevotella	n/a
Family12_Reyes_2015_F23_T2_NODE_18_length_6781_cov_7043282	Human	Primate	35	6781	Bacteroidetes	Bacteroidia	Bacteroidales	Prevotellaceae	Prevotella	Prevotella	n/a
Family12_Reyes_2015_F284_M_NODE_3_length_6774_cov_9453438	Human	Primate	39	6774	Bacteroidetes	Bacteroidia	Bacteroidales	Prevotellaceae	Prevotella	Prevotella	n/a
Family12_Reyes_2015_F37_T1_NODE_33_length_6255_cov_7731070	Human	Primate	37	6255
Family12_Reyes_2015_F56_Sibling_NODE_9_length_6949_cov_25974348	Human	Primate	39	6949
Family12_Reyes_2015_F56_T1_NODE_9_length_7122_cov_12437884	Human	Primate	37	7124	Bacteroidetes	Bacteroidia	Bacteroidales	Prevotellaceae	Prevotella	Prevotella	n/a
Family12_Reyes_2015_F57_Mother_NODE_3_length_7270_cov_11087638	Human	Primate	37	7272
Family12_Reyes_2015_F57_Mother_NODE_4_length_7085_cov_67967951	Human	Primate	38	7087
Family12_Salmonella_Reyes_2015_F194_T2_NODE_11_length_8779_cov_158673601	Human	Primate	38	6969	Bacteroidetes	Bacteroidia	Bacteroidales	Prevotellaceae	Prevotella	Prevotella	n/a
Family12_Shkoporov_5753	Human	Primate	37	5753	Bacteroidetes	Bacteroidia	Bacteroidales	Prevotellaceae	Prevotella	Prevotella	n/a
Family12_Shkoporov_6523	Human	Primate	37	6523	Bacteroidetes	Bacteroidia	Bacteroidales	Prevotellaceae	Prevotella	Prevotella	n/a
Family12_Shkoporov_6536	Human	Primate	37	6536	Bacteroidetes	Bacteroidia	Bacteroidales	Prevotellaceae	Prevotella	Prevotella	n/a
Family12_Shkoporov_6674	Human	Primate	37	6674	Bacteroidetes	Bacteroidia	Bacteroidales	Prevotellaceae	Prevotella	Prevotella	n/a
Family12_Shkoporov_6832	Human	Primate	37	6832	Bacteroidetes	Bacteroidia	Bacteroidales	Prevotellaceae	Prevotella	Prevotella	n/a
Family12_Shkoporov_7026	Human	Primate	37	7026	Bacteroidetes	Bacteroidia	Bacteroidales	Prevotellaceae	Prevotella	Prevotella	n/a
Family12_Shkoporov_7169	Human	Primate	37	7169	Bacteroidetes	Bacteroidia	Bacteroidales	Prevotellaceae	Prevotella	Prevotella	n/a
Family12_SNQI01000008_Gramella_jeungdoensis	Solar saltern	Unknown	36	6302	Bacteroidetes	Flavobacteriia	Flavobacteriales	Flavobacteriaceae	Gramella	Prevotella	no
Family12_Yinda_HP41_trimmed_NODE_49_length_7029_cov_285062375	Human	Primate	36	7029	Bacteroidetes	Bacteroidia	Bacteroidales	Prevotellaceae	Prevotella	Prevotella	n/a
Family13_associated_MG945275	Alces alces	Other mammal	44	6914
Family13_associated_MK496683	Capybara	Other mammal	35	6391
Family13_associated_MK496761	Capybara	Other mammal	35	6394
Family13_MG945184	Cow	Other mammal	36	5588
Family13_MG945189	Pig	Other mammal	42	5961
Family13_MG945214	Pig	Other mammal	41	5746
Family13_MG945230	Pig	Other mammal	34	5631
Family13_MG945395	Pig	Other mammal	40	5791
Family13_MG945408	Pig	Other mammal	40	6522
Family13_MG945421	Pig	Other mammal	38	5975
Family13_MG945480	Pig	Other mammal	44	5651
Family13_MG945539	Pig	Other mammal	47	5616
Family13_MG945696	Pig	Other mammal	45	6170
Family13_MG945769	Cow	Other mammal	40	6570
Family13_MG945792	Musk deer	Other mammal	47	5805
Family13_MG945848	Primate	Primate	44	5830
Family13_MG945850	Human	Primate	42	5827
Family13_MG945852	Primate	Primate	44	5830
Family13_MG945899	Cow	Other mammal	36	6601
Family13_MH552510	Macaque	Primate	41	6334
Family13_MH552556	Macaque	Primate	42	5820
Family13_MH622938	Macaque	Primate	43	6016
Family13_MK496696	Capybara	Other mammal	40	5779
Family13_MK496710	Capybara	Other mammal	36	5375
Family13_MK496711	Capybara	Other mammal	44	5364
Family13_MK496715	Capybara	Other mammal	37	5291
Family13_MK496767	Capybara	Other mammal	36	5963
Family13_MK496768	Pig	Other mammal	42	5957
Family13_MK496789	Capybara	Other mammal	37	5271
Family13_Shkoporov_6792	Human	Primate	42	6792
Family14_Epibacterium_NZ_CP015230	Seawater	Marine	53	5907	Proteobacteria	Alphaproteobacteria	Rhodobacterales	Rhodobacteraceae	Epibacterium
Family14_Epibacterium_NZ_JXYG01000006	Copepod	Marine invertebrate	53	5919	Proteobacteria	Alphaproteobacteria	Rhodobacterales	Rhodobacteraceae	Epibacterium
Family14_JXYG01000006_Epibacterium_mobile	Copepod	Marine invertebrate	53	5910	Proteobacteria	Alphaproteobacteria	Rhodobacterales	Rhodobacteraceae	Epibacterium
Family14_MH617319	Rainbow trout	Freshwater fish	50	6009
Family14_NZ_AFPM01000156_Oceanicola_S124	Seawater	Marine	61	6778	Proteobacteria	Alphaproteobacteria	Rhodobacterales	Rhodobacteraceae	Oceanicola
Family14_NZ_JAEFCF010000005_Paracoccus_IB05	Wastewater	Wastewater	58	5519	Proteobacteria	Alphaproteobacteria	Rhodobacterales	Rhodobacteraceae	Paracoccus	Rhodobacter	no
Family14_NZ_LFTY01000002_Candidatus_Rhodobacter_lobularis	Oscarella lobularis	Marine invertebrate	57	7663	Proteobacteria	Alphaproteobacteria	Rhodobacterales	Rhodobacteraceae	Rhodobacter
Family14_NZ_MNBW01000014_Nioella_nitratireducens	Surface seawater	Marine	57	5748	Proteobacteria	Alphaproteobacteria	Rhodobacterales	Rhodobacteraceae	Nioella
Family14_NZ_SWKQ01000016_Maritimibacter_LZ17	Alexandrium minutum	Marine	58	6039	Proteobacteria	Alphaproteobacteria	Rhodobacterales	Rhodobacteraceae	Maritimibacter
Family14_Pseudooceanicola_FWFN01000002	Seawater	Marine	58	7039	Proteobacteria	Alphaproteobacteria	Rhodobacterales	Rhodobacteraceae	Pseudooceanicola
Family14_Pseudooceanicola_NZ_PGTC01000017	Seawater	Marine	58	6991	Proteobacteria	Alphaproteobacteria	Rhodobacterales	Rhodobacteraceae	Pseudooceanicola
Family14_Rhodobacter_NZ_ACYY01000005	Soil	Sediment/soil	57	6208	Proteobacteria	Alphaproteobacteria	Rhodobacterales	Rhodobacteraceae	Rhodobacter	Rhodovulum	no
Family14_Rhodovulum_NZ_AP014801	Marine mud	Sediment/soil	62	6725	Proteobacteria	Alphaproteobacteria	Rhodobacterales	Rhodobacteraceae	Rhodovulum
Family14_Rhodovulum_NZ_CP020384	Mud flat	Sediment/soil	62	6802	Proteobacteria	Alphaproteobacteria	Rhodobacterales	Rhodobacteraceae	Rhodovulum
Family14_Xinfangfangia_NZ_UXAW01000089	Unknown	Unknown	59	6337	Proteobacteria	Alphaproteobacteria	Rhodobacterales	Rhodobacteraceae	Xinfangfangia
Family15_associated_MH552553	Mouse	Other mammal	47	6065
Family15_Human_feces_A_033	Human	Primate	48	5502
Family15_Human_feces_D_022	Human	Primate	48	5481
Family15_Human_gut_31_126	Human	Primate	45	5696
Family15_Human_gut_32_012	Human	Primate	45	5695
Family15_Minot_Diet_LF_HF_2016_3_454_NODE_92_length_5822_cov_72307638	Human	Primate	45	5822
Family15_Monaco_MBA4038_NODE_131_length_5645_cov_174279964	Human	Primate	46	5645
Family15_Norman_109_NODE_27_length_5564_cov_2338162824	Human	Primate	46	5564
Family15_Norman_139_NODE_25_length_5841_cov_3289852748	Human	Primate	48	5853
Family15_Norman_152_NODE_31_length_5749_cov_19550053	Human	Primate	47	5749
Family15_SCPE01000001_Alistipes_sp	Human	Primate	45	6302	Bacteroidetes	Bacteroidia	Bacteroidales	Rikenellaceae	Alistipes
Family15_Shkoporov_5543	Human	Primate	48	5545
Family15_Shkoporov_5937	Human	Primate	47	5937	Bacteroidetes	Bacteroidia	Bacteroidales	Rikenellaceae	Alistipes	Alistipes	n/a
Family15_Shkoporov_6375	Human	Primate	48	6375
Family16_MG883713	Pig	Other mammal	39	7029
Family16_MG883721	Pan troglodytes	Primate	43	6257
Family16_MG945192	Alces alces	Other mammal	36	4816
Family16_MG945314	Pig	Other mammal	37	6245
Family16_MG945873	Macaque	Primate	43	6058
Family16_MG945878	Cow	Other mammal	38	6568
Family16_MG945881	Cow	Other mammal	42	7244
Family16_MH648970	Macaque	Primate	43	6249
Family17_MG883727	Musk deer	Other mammal	38	6488
Family17_MG945209	Alces alces	Other mammal	38	6680
Family17_MG945263	Cow	Other mammal	38	4781
Family17_MG945279	Alces alces	Other mammal	38	6651
Family17_MG945404	Musk deer	Other mammal	37	6479
Family17_MG945750	Alces alces	Other mammal	38	6629
Family17_MG945776	Musk deer	Other mammal	37	6486
Family17_MG945791	Yak	Other mammal	35	6904
Family18_Human_gut_30_017	Human	Primate	42	5755
Family18_LT986678	Human	Primate	40	5752
Family18_MG945141	Pig	Other mammal	44	5568	Bacteroidetes	Bacteroidia	Bacteroidales	Rikenellaceae	Alistipes	Alistipes	n/a
Family18_MG945151	Pig	Other mammal	44	5177	Bacteroidetes	Bacteroidia	Bacteroidales	Rikenellaceae	Alistipes	Alistipes	n/a
Family18_MG945170	Pig	Other mammal	47	5951	Bacteroidetes	Bacteroidia	Bacteroidales	Rikenellaceae	Alistipes	Alistipes	n/a
Family18_MG945272	Human	Primate	45	5835
Family18_MG945453	Masked civet	Primate	46	5837	Bacteroidetes	Bacteroidia	Bacteroidales	Rikenellaceae	Alistipes	Alistipes	n/a
Family18_MG945455	Musk deer	Other mammal	44	5859	Bacteroidetes	Bacteroidia	Bacteroidales	Rikenellaceae	Alistipes	Alistipes	n/a
Family18_MG945456	Masked civet	Primate	45	5858	Bacteroidetes	Bacteroidia	Bacteroidales	Rikenellaceae	Alistipes	Alistipes	n/a
Family18_MG945498	Pig	Other mammal	45	5663	Bacteroidetes	Bacteroidia	Bacteroidales	Rikenellaceae	Alistipes	Alistipes	n/a
Family18_MG945509	Pig	Other mammal	44	5803	Bacteroidetes	Bacteroidia	Bacteroidales	Rikenellaceae	Alistipes	Alistipes	n/a
Family18_MG945564	Dog	Other mammal	49	5703	Bacteroidetes	Bacteroidia	Bacteroidales	Rikenellaceae	Alistipes	Alistipes	n/a
Family18_MG945664	Pig	Other mammal	45	6039	Bacteroidetes	Bacteroidia	Bacteroidales	Rikenellaceae	Alistipes	Alistipes	n/a
Family18_MG945680	Pig	Other mammal	45	5664
Family18_MG945683	Pig	Other mammal	44	5665
Family18_MG945713	Pig	Other mammal	45	5882
Family18_MG945716	Pig	Other mammal	45	5664
Family18_MG945730	Pig	Other mammal	44	5868	Bacteroidetes	Bacteroidia	Bacteroidales	Rikenellaceae	Alistipes	Alistipes	n/a
Family18_MG945784	Pig	Other mammal	46	5870
Family18_MG945790	Pig	Other mammal	45	5914
Family18_MG945813	Pig	Other mammal	46	5922	Bacteroidetes	Bacteroidia	Bacteroidales	Rikenellaceae	Alistipes	Alistipes	n/a
Family18_MG945845	Bird	Bird	49	5745	Bacteroidetes	Bacteroidia	Bacteroidales	Rikenellaceae	Alistipes	Alistipes	n/a
Family18_MK765557	Tortoise	Reptile	44	5554	Bacteroidetes	Bacteroidia	Bacteroidales	Rikenellaceae	Alistipes	Alistipes	n/a
Family18_MK765655	Tortoise	Reptile	44	5554	Bacteroidetes	Bacteroidia	Bacteroidales	Rikenellaceae	Alistipes	Alistipes	n/a
Family18_MK765661	Tortoise	Reptile	44	5554	Bacteroidetes	Bacteroidia	Bacteroidales	Rikenellaceae	Alistipes	Alistipes	n/a
Family18_MK765667	Tortoise	Reptile	44	5554	Bacteroidetes	Bacteroidia	Bacteroidales	Rikenellaceae	Alistipes	Alistipes	n/a
Family18_Norman_101_NODE_41_length_5905_cov_37760171	Human	Primate	46	5907
Family18_Norman_124_NODE_53_length_6012_cov_417288064	Human	Primate	45	6012	Bacteroidetes	Bacteroidia	Bacteroidales	Rikenellaceae	Alistipes	Alistipes	n/a
Family18_Norman_137_NODE_35_length_5955_cov_6203898	Human	Primate	45	5955	Bacteroidetes	Bacteroidia	Bacteroidales	Rikenellaceae	Alistipes	Alistipes	n/a
Family18_Norman_155_NODE_13_length_6012_cov_14329193	Human	Primate	45	6012	Bacteroidetes	Bacteroidia	Bacteroidales	Rikenellaceae	Alistipes	Alistipes	n/a
Family18_Norman_165_NODE_26_length_5723_cov_7377382	Human	Primate	49	5723
Family18_Norman_25_NODE_25_length_5948_cov_1570322926	Human	Primate	45	5950
Family18_Norman_67_NODE_8_length_5864_cov_12765020	Human	Primate	49	5864
Family18_Shkoporov_5768	Human	Primate	41	5768
Family18_Shkoporov_5807	Human	Primate	41	5807
Family18_Shkoporov_6081	Human	Primate	41	6083
Family18_Shkoporov_6259	Human	Primate	41	6259
Family19_MG945244	Cow	Other mammal	38	6098
Family19_MG945360	Pig	Other mammal	46	5990
Family19_MG945379	Musk deer	Other mammal	39	6645
Family19_MG945478	Pig	Other mammal	46	5985
Family19_MG945554	Cow	Other mammal	38	6618
Family19_MG945575	Cow	Other mammal	43	6589
Family19_MG945614	Pig	Other mammal	45	5996
Family19_MG945885	Cow	Other mammal	39	6379
Family19_MG945893	Pig	Other mammal	46	5907
Family19_Monaco_MBA1760_NODE_67_length_6253_cov_29866893	Human	Primate	45	6253
Family19_Monaco_MBA4020_NODE_16_length_6252_cov_63288527	Human	Primate	46	6252
Family2_Amyovirinae_JX904102_1	Ocean	Marine	59	3927
Family2_Amyovirinae_MG214764	Seawater	Marine	59	4360	Proteobacteria	Alphaproteobacteria	Sphingomonadales	Sphingomonadaceae	Citromicrobium
Family2_associated_Liberibacter_JMTK01000001	Psyllid	Insect	32	8252	Proteobacteria	Alphaproteobacteria	Rhizobiales	Rhizobiaceae	Liberibacter
Family2_associated_Liberibacter_JQIG01000002	Psyllid	Insect	32	8252	Proteobacteria	Alphaproteobacteria	Rhizobiales	Rhizobiaceae	Liberibacter
Family2_associated_Liberibacter_LLVZ01000003	Psyllid	Insect	32	8252	Proteobacteria	Alphaproteobacteria	Rhizobiales	Rhizobiaceae	Liberibacter
Family2_associated_Ruegeria_MF101922	Inner Harbor	Marine	58	4248	Proteobacteria	Alphaproteobacteria	Rhodobacterales	Rhodobacteraceae	Ruegeria
Family2_associated_Ruegeria_MH015251	Inner Harbor	Marine	58	4248	Proteobacteria	Alphaproteobacteria	Rhodobacterales	Rhodobacteraceae	Ruegeria
Family2_CM009578_Sphingopyxis_lindanitolerans	Pesticide contaminated soil	Sediment/soil	57	4666	Proteobacteria	Alphaproteobacteria	Sphingomonadales	Sphingomonadaceae	Sphingopyxis
Family2_MH552479	Mouse	Other mammal	55	4487
Family2_MH617069	Cow	Other mammal	55	4888
Family2_MH617327	Cow	Other mammal	58	4305
Family2_MK765605	Tortoise	Reptile	57	4372
Family2_MK765641	Tortoise	Reptile	56	4370
Family2_MKSU01000016_Sphingomonas_sp_67-36	Unknown	Unknown	59	4682	Proteobacteria	Alphaproteobacteria	Sphingomonadales	Sphingomonadaceae	Sphingomonas
Family2_Novosphingobium_BASZ01000013	Unknown	Unknown	57	4424	Proteobacteria	Alphaproteobacteria	Sphingomonadales	Sphingomonadaceae	Novosphingobium
Family2_Novosphingobium_CP034179	Unknown	Unknown	57	4424	Proteobacteria	Alphaproteobacteria	Sphingomonadales	Sphingomonadaceae	Novosphingobium
Family2_NZ_CM009578_Sphingopyxis_lindanitolerans	Pesticide contaminated soil	Sediment/soil	57	4694	Proteobacteria	Alphaproteobacteria	Sphingomonadales	Sphingomonadaceae	Sphingopyxis
Family2_Pseudoxanthomonas_QFNC01000084	Hospital NICU surface and sink	Unknown	63	4564	Proteobacteria	Gammaproteobacteria	Xanthomonadales	Xanthomonadaceae	Pseudoxanthomonas
Family2_rhizobium_MN988485	Agricultural Lands	Sediment/soil	57	4801
Family2_rhizobium_MN988550	Agricultural Lands	Sediment/soil	56	4781
Family2_Rhodobacter_QFQS01000029	Hospital NICU surface and sink	Primate	61	4496	Proteobacteria	Alphaproteobacteria	Rhodobacterales	Rhodobacteraceae	Rhodobacter
Family2_Sinobacter_SSEA01000029	Wastewater	Wastewater	55	5107	Proteobacteria	Gammaproteobacteria	Nevskiales	Sinobacteraceae	Sinobacter
Family2_Sneathiella_NVRR01000128	Marine MAG	Marine	45	4100	Proteobacteria	Alphaproteobacteria	Sneathiellales	Sneathiellaceae	Sneathiella
Family2_Sphingomonas_MKSU01000016	Ammonium sulfate bioreactor	Wastewater	58	4107	Proteobacteria	Alphaproteobacteria	Sphingomonadales	Sphingomonadaceae	Sphingomonas
Family2_Sphingopyxis_AP017898	Industrial cooling water	Wastewater	61	4298	Proteobacteria	Alphaproteobacteria	Sphingomonadales	Sphingomonadaceae	Sphingopyxis
Family2_Sphingopyxis_CM009578	Pesticide contaminated soil	Sediment/soil	57	4483	Proteobacteria	Alphaproteobacteria	Sphingomonadales	Sphingomonadaceae	Sphingopyxis
Family3_Acetobacter_Shkoporov_4539	Human	Primate	42	4539
Family3_associated_MG945516	Dog	Other mammal	30	5469
Family3_associated_MH617150	Minnow tissue	Marine fish	42	6002
Family3_GokushovirinaeA_68_Microbialite_003	Microbialite	Marine	41	4660
Family3_GokushovirinaeA_AAAFAM010000008	Homo sapiens	Primate	47	4364	Proteobacteria	Gammaproteobacteria	Enterobacterales	Enterobacteriaceae	Salmonella	Salmonella	yes
Family3_GokushovirinaeA_AAAGTB010000001	Homo sapiens	Primate	47	4358	Proteobacteria	Gammaproteobacteria	Enterobacterales	Enterobacteriaceae	Salmonella	Salmonella	yes
Family3_GokushovirinaeA_AAETAR010000001	Unknown	Unknown	47	4364	Proteobacteria	Gammaproteobacteria	Enterobacterales	Enterobacteriaceae	Salmonella	Salmonella	yes
Family3_GokushovirinaeA_AAEUOU0100000671	Unknown	Unknown	47	4383	Proteobacteria	Gammaproteobacteria	Enterobacterales	Enterobacteriaceae	Salmonella	Salmonella	yes
Family3_GokushovirinaeA_AAFBBW010000011	Unknown	Unknown	47	4364	Proteobacteria	Gammaproteobacteria	Enterobacterales	Enterobacteriaceae	Salmonella	Salmonella	yes
Family3_GokushovirinaeA_AAFPLC010000005	Unknown	Unknown	47	4364	Proteobacteria	Gammaproteobacteria	Enterobacterales	Enterobacteriaceae	Salmonella	Salmonella	yes
Family3_GokushovirinaeA_AAFVOA010000001	Unknown	Unknown	47	4364	Proteobacteria	Gammaproteobacteria	Enterobacterales	Enterobacteriaceae	Salmonella	Salmonella	yes
Family3_GokushovirinaeA_AAFYJV0100000011	Unknown	Unknown	47	4389	Proteobacteria	Gammaproteobacteria	Enterobacterales	Enterobacteriaceae	Salmonella	Salmonella	yes
Family3_GokushovirinaeA_AAGBTL0100000051	Unknown	Unknown	47	4389	Proteobacteria	Gammaproteobacteria	Enterobacterales	Enterobacteriaceae	Salmonella	Salmonella	yes
Family3_GokushovirinaeA_AAHKJJ010000001	Homo sapiens	Primate	47	4364	Proteobacteria	Gammaproteobacteria	Enterobacterales	Enterobacteriaceae	Salmonella	Salmonella	yes
Family3_GokushovirinaeA_AAHLRW010000001	Homo sapiens	Primate	47	4358	Proteobacteria	Gammaproteobacteria	Enterobacterales	Enterobacteriaceae	Salmonella	Salmonella	yes
Family3_GokushovirinaeA_AAHXJY0100000041	Homo sapiens	Primate	46	4468	Proteobacteria	Gammaproteobacteria	Enterobacterales	Enterobacteriaceae	Salmonella	Salmonella	yes
Family3_GokushovirinaeA_AAIFJK010000002	Homo sapiens	Primate	47	4385	Proteobacteria	Gammaproteobacteria	Enterobacterales	Enterobacteriaceae	Salmonella	Salmonella	yes
Family3_GokushovirinaeA_AAIOEH010000009	Homo sapiens	Primate	47	4364	Proteobacteria	Gammaproteobacteria	Enterobacterales	Enterobacteriaceae	Salmonella	Salmonella	yes
Family3_GokushovirinaeA_AAJZXH0100000031	Homo sapiens	Primate	47	4388	Proteobacteria	Gammaproteobacteria	Enterobacterales	Enterobacteriaceae	Salmonella	Salmonella	yes
Family3_GokushovirinaeA_AAKOPE0100000121	Unknown	Unknown	47	4383	Proteobacteria	Gammaproteobacteria	Enterobacterales	Enterobacteriaceae	Salmonella	Salmonella	yes
Family3_GokushovirinaeA_AANUQU010000002	Human	Primate	45	4378
Family3_GokushovirinaeA_AANYGM0100000011	Stool	Primate	47	4389	Proteobacteria	Gammaproteobacteria	Enterobacterales	Enterobacteriaceae	Salmonella	Salmonella	yes
Family3_GokushovirinaeA_AANZXJ0100000031	Homo sapiens	Primate	47	4389	Proteobacteria	Gammaproteobacteria	Enterobacterales	Enterobacteriaceae	Salmonella	Salmonella	yes
Family3_GokushovirinaeA_AAOBBI0100000011	Stool	Primate	47	4389	Proteobacteria	Gammaproteobacteria	Enterobacterales	Enterobacteriaceae	Salmonella	Salmonella	yes
Family3_GokushovirinaeA_AAOGTI0100000271	Homo sapiens	Primate	47	4389	Proteobacteria	Gammaproteobacteria	Enterobacterales	Enterobacteriaceae	Salmonella	Salmonella	yes
Family3_GokushovirinaeA_AAONAL0100000011	Stool	Primate	47	4389	Proteobacteria	Gammaproteobacteria	Enterobacterales	Enterobacteriaceae	Salmonella	Salmonella	yes
Family3_GokushovirinaeA_AAONAO0100000011	Stool	Primate	47	4389	Proteobacteria	Gammaproteobacteria	Enterobacterales	Enterobacteriaceae	Salmonella	Salmonella	yes
Family3_GokushovirinaeA_AAONEQ0100000091	Stool	Primate	47	4389	Proteobacteria	Gammaproteobacteria	Enterobacterales	Enterobacteriaceae	Salmonella	Salmonella	yes
Family3_GokushovirinaeA_AAPACP0100001301	Homo sapiens	Primate	47	4389	Proteobacteria	Gammaproteobacteria	Enterobacterales	Enterobacteriaceae	Salmonella	Salmonella	yes
Family3_GokushovirinaeA_AAPKYL0100000071	Pig stool	Other mammal	47	4389	Proteobacteria	Gammaproteobacteria	Enterobacterales	Enterobacteriaceae	Salmonella	Salmonella	yes
Family3_GokushovirinaeA_AARDKW0100000201	Homo sapiens	Primate	48	4550	Proteobacteria	Gammaproteobacteria	Enterobacterales	Enterobacteriaceae	Salmonella	Escherichia	no
Family3_GokushovirinaeA_AARMNT0100000011	Bos taurus	Other mammal	47	4515	Proteobacteria	Gammaproteobacteria	Enterobacterales	Enterobacteriaceae	Salmonella
Family3_GokushovirinaeA_AARMZC0100000231	Bos taurus	Other mammal	49	4550	Proteobacteria	Gammaproteobacteria	Enterobacterales	Enterobacteriaceae	Salmonella	Escherichia	no
Family3_GokushovirinaeA_AARNAS0100000201	Bos taurus	Other mammal	49	4550	Proteobacteria	Gammaproteobacteria	Enterobacterales	Enterobacteriaceae	Salmonella	Escherichia	no
Family3_GokushovirinaeA_AAROMB0100000241	Glycine max nodule	Other mammal	49	4550	Proteobacteria	Gammaproteobacteria	Enterobacterales	Enterobacteriaceae	Salmonella	Escherichia	no
Family3_GokushovirinaeA_AARQFF0100000561	Bos taurus	Other mammal	46	4515	Proteobacteria	Gammaproteobacteria	Enterobacterales	Enterobacteriaceae	Salmonella
Family3_GokushovirinaeA_AE002163	Isolated phage	Other	41	4532	Chlamydiae	Chlamydiia	Chlamydiales	Chlamydiaceae	Chlamydia
Family3_GokushovirinaeA_AJ270057	Isolated phage	Other	41	4563	Chlamydiae	Chlamydiia	Chlamydiales	Chlamydiaceae	Chlamydia
Family3_GokushovirinaeA_AJ550635	Isolated phage	Other	41	4554	Chlamydiae	Chlamydiia	Chlamydiales	Chlamydiaceae	Chlamydia
Family3_GokushovirinaeA_AY769964	Isolated phage	Other	41	4530	Chlamydiae	Chlamydiia	Chlamydiales	Chlamydiaceae	Chlamydia
Family3_GokushovirinaeA_Bacteroides_Reyes_2015_F268_T2_NODE_16_length_17518_cov_30686792	Human	Primate	49	5147	Proteobacteria	Gammaproteobacteria	Enterobacterales	Erwiniaceae	Mixta	Mixta	n/a
Family3_GokushovirinaeA_Bacteroides_Reyes_2015_F301_T2_NODE_11_length_10741_cov_136912191	Human	Primate	45	4570	Proteobacteria	Betaproteobacteria	Burkholderiales	Sutterellaceae	Sutterella	Sutterella	n/a
Family3_GokushovirinaeA_Bdellovibrio_NC_002643	Unknown	Unknown	46	4594	Proteobacteria	Oligoflexia	Bdellovibrionales	Bdellovibrionaceae	Bdellovibrio
Family3_GokushovirinaeA_BGCE01000011	Bos taurus feces	Other mammal	45	4516	Proteobacteria	Gammaproteobacteria	Enterobacterales	Enterobacteriaceae	Salmonella
Family3_GokushovirinaeA_BIBJ01000001_Escherichia_coli_06-A102-A	Bos taurus feces	Other mammal	48	4550	Proteobacteria	Gammaproteobacteria	Enterobacterales	Enterobacteriaceae	Escherichia	Escherichia	yes
Family3_GokushovirinaeA_BICB01000013_Escherichia_coli_18-B32-A	Bos taurus feces	Other mammal	49	4550	Proteobacteria	Gammaproteobacteria	Enterobacterales	Enterobacteriaceae	Escherichia	Escherichia	yes
Family3_GokushovirinaeA_BICN01000004_Escherichia_coli_30-D80-A_DNA	Bos taurus feces	Other mammal	48	4542	Proteobacteria	Gammaproteobacteria	Enterobacterales	Enterobacteriaceae	Escherichia	Escherichia	yes
Family3_GokushovirinaeA_BICR01000011_Escherichia_coli_34-F30-A	Bos taurus feces	Other mammal	46	4515	Proteobacteria	Gammaproteobacteria	Enterobacterales	Enterobacteriaceae	Escherichia
Family3_GokushovirinaeA_BIDL01000006_Escherichia_coli_55-J122-A	Bos taurus feces	Other mammal	49	4550	Proteobacteria	Gammaproteobacteria	Enterobacterales	Enterobacteriaceae	Escherichia	Escherichia	yes
Family3_GokushovirinaeA_BIEM01000005_Escherichia_coli_82-F63-A	Bos taurus feces	Other mammal	49	4550	Proteobacteria	Gammaproteobacteria	Enterobacterales	Enterobacteriaceae	Escherichia	Escherichia	yes
Family3_GokushovirinaeA_BIFA01000208_Escherichia_coli_96-J77-A	Bos taurus feces	Other mammal	48	4556	Proteobacteria	Gammaproteobacteria	Enterobacterales	Enterobacteriaceae	Escherichia	Escherichia	yes
Family3_GokushovirinaeA_Bourget_052	Freshwater	Freshwater	44	4296
Family3_GokushovirinaeA_Bourget_154	Freshwater	Freshwater	44	4219
Family3_GokushovirinaeA_Bourget_164	Freshwater	Freshwater	41	4228	Proteobacteria	Gammaproteobacteria	Enterobacterales	Enterobacteriaceae	Salmonella	Salmonella	yes
Family3_GokushovirinaeA_Bourget_224	Freshwater	Freshwater	41	4200
Family3_GokushovirinaeA_Bourget_245	Freshwater	Freshwater	41	4165
Family3_GokushovirinaeA_Bourget_248	Freshwater	Freshwater	41	4281
Family3_GokushovirinaeA_Bourget_259	Freshwater	Freshwater	40	4149
Family3_GokushovirinaeA_Bourget_309	Freshwater	Freshwater	43	4197
Family3_GokushovirinaeA_Bourget_332	Freshwater	Freshwater	42	4289
Family3_GokushovirinaeA_Bourget_504	Freshwater	Freshwater	41	4209	Proteobacteria	Gammaproteobacteria	Aeromonadales	Succinivibrionaceae	Succinivibrio	Succinivibrio	n/a
Family3_GokushovirinaeA_Bourget_915	Freshwater	Freshwater	42	4285
Family3_GokushovirinaeA_CAACXM010000239	Zalophus californianus	Other mammal	48	4533	Proteobacteria	Gammaproteobacteria	Enterobacterales	Enterobacteriaceae	Escherichia	Salmonella	no
Family3_GokushovirinaeA_Chlamydia_NC_001741	Bacteria	Unknown	37	4877	Chlamydiae	Chlamydiia	Chlamydiales	Chlamydiaceae	Chlamydia
Family3_GokushovirinaeA_Chlamydia_NC_001998	Isolated phage	Other	41	4529	Chlamydiae	Chlamydiia	Chlamydiales	Chlamydiaceae	Chlamydia
Family3_GokushovirinaeA_Chlamydia_NC_002180	Isolated phage	Other	41	4532	Chlamydiae	Chlamydiia	Chlamydiales	Chlamydiaceae	Chlamydia
Family3_GokushovirinaeA_Chlamydia_NC_002194	Isolated phage	Other	41	4563	Chlamydiae	Chlamydiia	Chlamydiales	Chlamydiaceae	Chlamydia
Family3_GokushovirinaeA_Chlamydia_NC_007461	Isolated phage	Other	41	4530	Chlamydiae	Chlamydiia	Chlamydiales	Chlamydiaceae	Chlamydia
Family3_GokushovirinaeA_DAAGNP010000001	Food	Other	45	4378
Family3_GokushovirinaeA_DABS01000177_Gastranaerophilales	Human MAG	Primate	34	5225	Melainabacteria	Gastranaerophilales
Family3_GokushovirinaeA_Danish_gut_assembly_MAG	Unknown	Unknown	49	4680	Proteobacteria	Gammaproteobacteria	Enterobacterales	Enterobacteriaceae	Escherichia	Escherichia	yes
Family3_GokushovirinaeA_DMOY01000351_Nitrospira_sp	Wastewater	Wastewater	57	3982	Nitrospirae	Nitrospira	Nitrospirales	Nitrospiraceae	Nitrospira
Family3_GokushovirinaeA_EC6098	Porcine	Other mammal	48	4536	Proteobacteria	Gammaproteobacteria	Enterobacterales	Enterobacteriaceae	Escherichia	Escherichia	yes
Family3_GokushovirinaeA_ERR688616_bin14_Gokushovirus_MAG_	Homo sapiens feces	Primate	48	4510	Proteobacteria	Gammaproteobacteria	Enterobacterales	Enterobacteriaceae	Escherichia	Escherichia	yes
Family3_GokushovirinaeA_FR888562_Clostridium_sp_CAG_306	Human	Primate	33	5311	Firmicutes	Clostridia	Clostridales	Clostridiceae	Clostridium
Family3_GokushovirinaeA_FXLX01000046_uncultured_SUP05_cluster_bacterium	Marine fish MAG	Marine fish	39	4458	Proteobacteria	Gammaproteobacteria	PS1	Thioglobaceae	Thioglobus	CandidatusThioglobus	yes
Family3_GokushovirinaeA_HQ157198	Ocean	Marine	47	4478
Family3_GokushovirinaeA_HQ157199	Ocean	Marine	44	4487
Family3_GokushovirinaeA_Human_feces_C_031	Human	Primate	45	4810	Proteobacteria	Betaproteobacteria	Burkholderiales	Sutterellaceae	Sutterella	Sutterella	n/a
Family3_GokushovirinaeA_Human_feces_E_010	Human	Primate	45	4881	Proteobacteria	Betaproteobacteria	Burkholderiales	Sutterellaceae	Sutterella	Sutterella	n/a
Family3_GokushovirinaeA_Human_gut_21_019	Human	Primate	41	5029	Firmicutes	Negativicutes	Acidaminococcales	Acidaminococcaceae	Phascolarctobacterium	Phascolarctobacterium	n/a
Family3_GokushovirinaeA_Human_gut_27_015	Human	Primate	41	5035	Firmicutes	Negativicutes	Acidaminococcales	Acidaminococcaceae	Phascolarctobacterium	Phascolarctobacterium	n/a
Family3_GokushovirinaeA_Human_gut_31_054	Human	Primate	41	5036	Firmicutes	Negativicutes	Acidaminococcales	Acidaminococcaceae	Phascolarctobacterium	Phascolarctobacterium	n/a
Family3_GokushovirinaeA_Human_gut_33_018	Human	Primate	43	4799	Proteobacteria	Betaproteobacteria	Burkholderiales	Sutterellaceae	Parasutterella	Parasutterella	n/a
Family3_GokushovirinaeA_Human_gut_33_023	Human	Primate	41	4549
Family3_GokushovirinaeA_Human_gut_34_012	Human	Primate	43	4822	Proteobacteria	Betaproteobacteria	Burkholderiales	Sutterellaceae	Parasutterella	Parasutterella	n/a
Family3_GokushovirinaeA_Human_gut_35_025	Human	Primate	43	4822	Proteobacteria	Betaproteobacteria	Burkholderiales	Sutterellaceae	Parasutterella	Parasutterella	n/a
Family3_GokushovirinaeA_Human_gut_36_019	Human	Primate	43	4822	Proteobacteria	Betaproteobacteria	Burkholderiales	Sutterellaceae	Parasutterella	Parasutterella	n/a
Family3_GokushovirinaeA_Human_gut_37_015	Human	Primate	43	4822	Proteobacteria	Betaproteobacteria	Burkholderiales	Sutterellaceae	Parasutterella	Parasutterella	n/a
Family3_GokushovirinaeA_JCVI_001	Ocean	Marine	47	4125
Family3_GokushovirinaeA_KC131021	Ocean	Marine	40	4129
Family3_GokushovirinaeA_KC131022	Ocean	Marine	44	4070
Family3_GokushovirinaeA_KC131023	Ocean	Marine	42	4334	Proteobacteria	Gammaproteobacteria	Oceanospirllales	Alcanivoracaceae	Alcanivorax	Alcanivorax	n/a
Family3_GokushovirinaeA_KC131024	Ocean	Marine	51	4200
Family3_GokushovirinaeA_KC131025	Ocean	Marine	35	4062
Family3_GokushovirinaeA_KM589498	Sphagnum	Sediment/soil	37	4609	Proteobacteria	Gammaproteobacteria	Cellvibrionales	Spongiibacteraceae	Spongiibacter	Spongiibacter	n/a
Family3_GokushovirinaeA_KM589501	Sphagnum	Sediment/soil	52	4501	Proteobacteria	Betaproteobacteria	Nitrosomonadales	Nitrosomonadaceae	Nitrosospira	Nitrosospira	n/a
Family3_GokushovirinaeA_KM589502	Sphagnum	Sediment/soil	40	4656
Family3_GokushovirinaeA_KM589508	Sphagnum	Sediment/soil	50	4624
Family3_GokushovirinaeA_KM589511	Sphagnum	Sediment/soil	53	4631
Family3_GokushovirinaeA_KP087936	Methane seep sediment	Sediment/soil	44	4176
Family3_GokushovirinaeA_KP087939	Methane seep sediment	Sediment/soil	47	4265
Family3_GokushovirinaeA_KP087941	Methane seep sediment	Sediment/soil	61	4331
Family3_GokushovirinaeA_KP087944	Methane seep sediment	Sediment/soil	41	4514
Family3_GokushovirinaeA_KP087945	Methane seep sediment	Sediment/soil	58	4314
Family3_GokushovirinaeA_KP087946	Methane seep sediment	Sediment/soil	61	4406
Family3_GokushovirinaeA_KP087949	Methane seep sediment	Sediment/soil	56	4180
Family3_GokushovirinaeA_KP087952	Methane seep sediment	Sediment/soil	48	5310
Family3_GokushovirinaeA_KP087954	Methane seep sediment	Sediment/soil	49	4700
Family3_GokushovirinaeA_KP823395	boiling spring	Freshwater	42	4468	Proteobacteria	Gammaproteobacteria	Enterobacterales	Enterobacteriaceae	Salmonella	Salmonella	n/a
Family3_GokushovirinaeA_KP823396	boiling spring	Freshwater	40	4273	Planctomycetes	Phycisphaerae	Sedimentisphaerales	Sendimentisphaeraceae	Sedimentisphaera	Sedimentisphaera	n/a
Family3_GokushovirinaeA_KR704913	Pan troglodytes	Primate	46	4851
Family3_GokushovirinaeA_KR704915	Pan troglodytes	Primate	45	5016
Family3_GokushovirinaeA_Kramna_0554_NODE_25_length_5020_cov_1109798389	Human	Primate	43	5020	Proteobacteria	Betaproteobacteria	Burkholderiales	Sutterellaceae	Sutterella	Sutterella	n/a
Family3_GokushovirinaeA_Kramna_6862_NODE_6_length_5034_cov_351604539	Human	Primate	42	5036	Firmicutes	Negativicutes	Acidaminococcales	Acidaminococcaceae	Phascolarctobacterium	Phascolarctobacterium	n/a
Family3_GokushovirinaeA_KT264806	Bird	Bird	44	5053
Family3_GokushovirinaeA_KT264807	Monkey feces	Primate	37	4957
Family3_GokushovirinaeA_KT264808	Bird	Bird	46	4812
Family3_GokushovirinaeA_KT264809	Bird	Bird	47	4876
Family3_GokushovirinaeA_KT264810	Bird	Bird	49	4862
Family3_GokushovirinaeA_KT264811	Bird	Bird	53	4383
Family3_GokushovirinaeA_KT264812	Bird	Bird	47	4672	Proteobacteria	Gammaproteobacteria	Enterobacterales	Enterobacteriaceae	Salmonella	Salmonella	n/a
Family3_GokushovirinaeA_KT264813	Bird	Bird	54	4783
Family3_GokushovirinaeA_KT264814	Bird	Bird	47	4832
Family3_GokushovirinaeA_KT264815	Human	Primate	53	4631
Family3_GokushovirinaeA_KT264816	Fox	Other mammal	49	5077
Family3_GokushovirinaeA_KT264817	Raccoon	Other mammal	49	5077
Family3_GokushovirinaeA_KT264818	Human	Primate	42	5015	Firmicutes	Negativicutes	Acidaminococcales	Acidaminococcaceae	Phascolarctobacterium	Phascolarctobacterium	n/a
Family3_GokushovirinaeA_KT264819	Human	Primate	44	4913	Firmicutes	Negativicutes	Acidaminococcales	Acidaminococcaceae	Phascolarctobacterium	Phascolarctobacterium	n/a
Family3_GokushovirinaeA_KT264820	Mink	Other mammal	39	5596	Chlorobi	Bhlorobia	Chlorobiales	Chlorobiaceae	Chlorobium	Chlorobium	n/a
Family3_GokushovirinaeA_KT264821	Monkey feces	Primate	41	5583	Proteobacteria	Gammaproteobacteria			Candidatus Thioglobus	CandidatusThioglobus	n/a
Family3_GokushovirinaeA_KT264822	Human	Primate	43	4811	Proteobacteria	Betaproteobacteria	Burkholderiales	Sutterellaceae	Parasutterella	Parasutterella	n/a
Family3_GokushovirinaeA_KT264823	Monkey feces	Primate	39	5008	Firmicutes	Negativicutes	Acidaminococcales	Acidaminococcaceae	Phascolarctobacterium	Phascolarctobacterium	n/a
Family3_GokushovirinaeA_KT264824	Monkey feces	Primate	40	4879	Firmicutes	Negativicutes	Acidaminococcales	Acidaminococcaceae	Phascolarctobacterium	Phascolarctobacterium	n/a
Family3_GokushovirinaeA_KT264825	Fox	Other mammal	39	5003	Firmicutes	Clostridia	Eubacteriales	Lachnospiraceae	Blautia	Blautia	n/a
Family3_GokushovirinaeA_KT264826	Human	Primate	44	5100
Family3_GokushovirinaeA_KT264827	Monkey feces	Primate	45	5111
Family3_GokushovirinaeA_KT264828	Cat feces	Other mammal	42	5060
Family3_GokushovirinaeA_KT264829	Human	Primate	45	4883	Proteobacteria	Betaproteobacteria	Burkholderiales	Sutterellaceae	Sutterella	Sutterella	n/a
Family3_GokushovirinaeA_KT264830	Fox	Other mammal	38	5007	Proteobacteria	Gammaproteobacteria	Aeromonadales	Succinivibrionaceae	Succinatimonas	Succinatimonas	n/a
Family3_GokushovirinaeA_KT264831	Mink	Other mammal	36	4880	Proteobacteria	Gammaproteobacteria	Aeromonadales	Succinivibrionaceae	Succinatimonas	Succinatimonas	n/a
Family3_GokushovirinaeA_KT264834	Raccoon	Other mammal	32	4975	Fusobacteria	Fusobacteriia	Fusobacteriales	Fusobacteriaceae	Fusobacterium	Fusobacterium	n/a
Family3_GokushovirinaeA_KT2`64835	Rat	Other mammal	37	4492	Chlorobi	Chlorobia	Chlorobiales	Chlorobiaceae	Prosthecohloris	Prosthecochloris	n/a
Family3_GokushovirinaeA_KX259455	Wastewater	Wastewater	59	4533
Family3_GokushovirinaeA_KX259456	Wastewater	Wastewater	46	4563
Family3_GokushovirinaeA_KX259457	Wastewater	Wastewater	41	4373
Family3_GokushovirinaeA_KX259459	Wastewater	Wastewater	41	4015
Family3_GokushovirinaeA_KX259461	Wastewater	Wastewater	62	4728
Family3_GokushovirinaeA_KX259463	Wastewater	Wastewater	59	4432
Family3_GokushovirinaeA_KX259464	Wastewater	Wastewater	50	4222	Proteobacteria	Gammaproteobacteria	Vibrionales	Vibrionaceae	Vibrio	Vibrio	n/a
Family3_GokushovirinaeA_KX259465	Wastewater	Wastewater	44	4200
Family3_GokushovirinaeA_KX259466	Wastewater	Wastewater	63	4180
Family3_GokushovirinaeA_KX259468	Wastewater	Wastewater	49	4774
Family3_GokushovirinaeA_KX259471	Wastewater	Wastewater	43	4512
Family3_GokushovirinaeA_KX259475	Wastewater	Wastewater	44	4641
Family3_GokushovirinaeA_KX259476	Wastewater	Wastewater	63	4219
Family3_GokushovirinaeA_KX513867	Human	Primate	41	5018	Firmicutes	Negativicutes	Acidaminococcales	Acidaminococcaceae	Phascolarctobacterium	Phascolarctobacterium	n/a
Family3_GokushovirinaeA_KX513869	Human	Primate	45	4939	Proteobacteria	Betaproteobacteria	Burkholderiales	Sutterellaceae	Sutterella	Sutterella	n/a
Family3_GokushovirinaeA_KX513872	Human	Primate	40	5024	Firmicutes	Negativicutes	Acidaminococcales	Acidaminococcaceae	Phascolarctobacterium	Phascolarctobacterium	n/a
Family3_GokushovirinaeA_KX513874	Human	Primate	41	4997
Family3_GokushovirinaeA_KX828610	Ocean sediment	Sediment/soil	54	4190
Family3_GokushovirinaeA_Lim_Twin_C1_NODE_331_length_5610_cov_181397775	Human	Primate	42	5610	Firmicutes	Negativicutes	Veillonellales	Veillonellaceae	Megasphaera	Megasphaera	n/a
Family3_GokushovirinaeA_Lim_Twin_C1_NODE_363_length_5181_cov_108596755	Human	Primate	55	5183
Family3_GokushovirinaeA_Lim_Twin_C2_NODE_297_length_4863_cov_5619721	Human	Primate	42	4865	Proteobacteria	Betaproteobacteria	Burkholderiales	Sutterellaceae	Parasutterella	Parasutterella	n/a
Family3_GokushovirinaeA_Ly_CA24_ion_torrent_NODE_123_length_5119_cov_267836493	Human	Primate	50	5121
Family3_GokushovirinaeA_MG641183	Alces alces	Other mammal	32	5398
Family3_GokushovirinaeA_MG883714	Pig	Other mammal	40	5028	Chlorobi	Bhlorobia	Chlorobiales	Chlorobiaceae	Chlorobium	Chlorobium	n/a
Family3_GokushovirinaeA_MG883715	Pig	Other mammal	40	4942
Family3_GokushovirinaeA_MG883723	Dog	Other mammal	53	4870
Family3_GokushovirinaeA_MG883725	Pig	Other mammal	41	4923
Family3_GokushovirinaeA_MG945132	Pig	Other mammal	49	4595
Family3_GokushovirinaeA_MG945147	Pig	Other mammal	42	5220	Firmicutes	Negativicutes	Veillonellales	Veillonellaceae	Megasphaera	Megasphaera	n/a
Family3_GokushovirinaeA_MG945148	Pig	Other mammal	32	4999
Family3_GokushovirinaeA_MG945156	Yak	Other mammal	42	4910
Family3_GokushovirinaeA_MG945161	Bird	Bird	60	4797
Family3_GokushovirinaeA_MG945164	Dog	Other mammal	64	4422
Family3_GokushovirinaeA_MG945166	Pig	Other mammal	41	4619
Family3_GokushovirinaeA_MG945179	Pig	Other mammal	39	4786	Firmicutes	Negativicutes	Acidaminococcales	Acidaminococcaceae	Phascolarctobacterium	Phascolarctobacterium	n/a
Family3_GokushovirinaeA_MG945195	Dog	Other mammal	33	4807
Family3_GokushovirinaeA_MG945202	Bird	Bird	49	4865
Family3_GokushovirinaeA_MG945204	Pig	Other mammal	46	4677
Family3_GokushovirinaeA_MG945208	Pig	Other mammal	38	4830
Family3_GokushovirinaeA_MG945215	Pig	Other mammal	42	4955
Family3_GokushovirinaeA_MG945222	Pig	Other mammal	33	4781
Family3_GokushovirinaeA_MG945224	Pig	Other mammal	42	4754
Family3_GokushovirinaeA_MG945228	Pig	Other mammal	40	4907	Proteobacteria	Betaproteobacteria	Burkholderiales	Sutterellaceae	Sutterella	Sutterella	n/a
Family3_GokushovirinaeA_MG945234	Pig	Other mammal	47	4772
Family3_GokushovirinaeA_MG945243	Dog	Other mammal	45	5057
Family3_GokushovirinaeA_MG945265	Cow	Other mammal	49	4797
Family3_GokushovirinaeA_MG945300	Pig	Other mammal	46	4230
Family3_GokushovirinaeA_MG945320	Pig	Other mammal	49	5064
Family3_GokushovirinaeA_MG945324	Bird	Bird	43	4577
Family3_GokushovirinaeA_MG945329	Pig	Other mammal	41	4774	Synergistetes	Synergistia	Synergistales	Synergistaceae	Cloacibacillus	Cloacibacillus	n/a
Family3_GokushovirinaeA_MG945341	Pig	Other mammal	40	4942
Family3_GokushovirinaeA_MG945342	Pig	Other mammal	52	4954
Family3_GokushovirinaeA_MG945348	Pig	Other mammal	48	5065
Family3_GokushovirinaeA_MG945357	Pig	Other mammal	40	4915	Firmicutes	Negativicutes	Selenomonadales	Selenomonadaceae	Selenomonas	Selenomonas	n/a
Family3_GokushovirinaeA_MG945364	Pig	Other mammal	39	5017	Proteobacteria	Gammaproteobacteria	Legionellales	Legionellaceae	Legionella	Legionella	n/a
Family3_GokushovirinaeA_MG945365	Pig	Other mammal	38	4847	Firmicutes	Negativicutes	Selenomonadales	Selenomonadaceae	Selenomonas	Selenomonas	n/a
Family3_GokushovirinaeA_MG945367	Pig	Other mammal	40	4881	Firmicutes	Negativicutes	Selenomonadales	Selenomonadaceae	Selenomonas	Selenomonas	n/a
Family3_GokushovirinaeA_MG945371	Pig	Other mammal	33	4822
Family3_GokushovirinaeA_MG945405	Pig	Other mammal	46	4658
Family3_GokushovirinaeA_MG945409	Pig	Other mammal	32	5775
Family3_GokushovirinaeA_MG945413	Pig	Other mammal	40	4859	Firmicutes	Negativicutes	Acidaminococcales	Acidaminococcaceae	Phascolarctobacterium	Phascolarctobacterium	n/a
Family3_GokushovirinaeA_MG945426	Pig	Other mammal	46	4886	Firmicutes	Negativicutes	Veillonellales	Veillonellaceae	Dialister	Dialister	n/a
Family3_GokushovirinaeA_MG945441	Pig	Other mammal	42	5245	Firmicutes	Negativicutes	Veillonellales	Veillonellaceae	Megasphaera	Megasphaera	n/a
Family3_GokushovirinaeA_MG945450	Yak	Other mammal	43	5219
Family3_GokushovirinaeA_MG945465	Dog	Other mammal	46	5119
Family3_GokushovirinaeA_MG945473	Pig	Other mammal	49	4370
Family3_GokushovirinaeA_MG945474	Dog	Other mammal	55	4529
Family3_GokushovirinaeA_MG945475	Dog	Other mammal	47	4671	Proteobacteria	Gammaproteobacteria	Enterobacterales	Enterobacteriaceae	Salmonella	Salmonella	n/a
Family3_GokushovirinaeA_MG945477	Dog	Other mammal	49	5061
Family3_GokushovirinaeA_MG945479	Pig	Other mammal	36	4800	Firmicutes	Negativicutes	Selenomonadales	Selenomonadaceae	Megamonas	Megamonas	n/a
Family3_GokushovirinaeA_MG945487	Pig	Other mammal	42	5308	Firmicutes	Negativicutes	Veillonellales	Veillonellaceae	Megasphaera	Megasphaera	n/a
Family3_GokushovirinaeA_MG945491	Dog	Other mammal	40	4861
Family3_GokushovirinaeA_MG945504	Pig	Other mammal	46	4703
Family3_GokushovirinaeA_MG945505	Pig	Other mammal	42	5591	Firmicutes	Negativicutes	Veillonellales	Veillonellaceae	Megasphaera	Megasphaera	n/a
Family3_GokushovirinaeA_MG945506	Pig	Other mammal	39	4930
Family3_GokushovirinaeA_MG945507	Pig	Other mammal	40	4793	Firmicutes	Negativicutes	Acidaminococcales	Acidaminococcaceae	Phascolarctobacterium	Phascolarctobacterium	n/a
Family3_GokushovirinaeA_MG945512	Pig	Other mammal	41	4783
Family3_GokushovirinaeA_MG945520	Pig	Other mammal	41	4991
Family3_GokushovirinaeA_MG945525	Pig	Other mammal	39	5080
Family3_GokushovirinaeA_MG945528	Pig	Other mammal	42	4801
Family3_GokushovirinaeA_MG945532	Pig	Other mammal	52	4851
Family3_GokushovirinaeA_MG945537	Pig	Other mammal	43	5318
Family3_GokushovirinaeA_MG945540	Pig	Other mammal	38	4852	Proteobacteria	Betaproteobacteria	Burkholderiales	Sutterellaceae	Sutterella	Sutterella	n/a
Family3_GokushovirinaeA_MG945546	Bird	Bird	44	4296
Family3_GokushovirinaeA_MG945551	Pig	Other mammal	40	4935
Family3_GokushovirinaeA_MG945555	Dog	Other mammal	39	5394
Family3_GokushovirinaeA_MG945560	Human	Primate	45	4933	Proteobacteria	Betaproteobacteria	Burkholderiales	Sutterellaceae	Sutterella	Sutterella	n/a
Family3_GokushovirinaeA_MG945561	Dog	Other mammal	44	5053
Family3_GokushovirinaeA_MG945571	Pig	Other mammal	39	4464
Family3_GokushovirinaeA_MG945573	Dog	Other mammal	41	4963	Firmicutes	Negativicutes	Acidaminococcales	Acidaminococcaceae	Phascolarctobacterium	Phascolarctobacterium	n/a
Family3_GokushovirinaeA_MG945583	Dog	Other mammal	37	4774	Firmicutes	Negativicutes	Selenomonadales	Selenomonadaceae	Megamonas	Megamonas	n/a
Family3_GokushovirinaeA_MG945594	Pig	Other mammal	54	4916
Family3_GokushovirinaeA_MG945599	Yak	Other mammal	40	5104	Firmicutes	Negativicutes	Selenomonadales	Selenomonadaceae	Selenomonas	Selenomonas	n/a
Family3_GokushovirinaeA_MG945601	Pig	Other mammal	38	4937	Proteobacteria	Gammaproteobacteria	Vibrionales	Vibrionaceae	Vibrio	Vibrio	n/a
Family3_GokushovirinaeA_MG945603	Yak	Other mammal	41	4988
Family3_GokushovirinaeA_MG945608	Macaque	Primate	48	4940
Family3_GokushovirinaeA_MG945609	Macaque	Primate	43	4710
Family3_GokushovirinaeA_MG945617	Pig	Other mammal	47	4966
Family3_GokushovirinaeA_MG945626	Pan troglodytes	Primate	46	5170	Proteobacteria	Gammaproteobacteria	Vibrionales	Vibrionaceae	Vibrio	Vibrio	n/a
Family3_GokushovirinaeA_MG945644	Bird	Bird	43	4855
Family3_GokushovirinaeA_MG945650	River	Freshwater	58	4504
Family3_GokushovirinaeA_MG945652	Bird	Bird	58	4156
Family3_GokushovirinaeA_MG945654	River	Freshwater	46	3369
Family3_GokushovirinaeA_MG945663	Dog	Other mammal	50	5021
Family3_GokushovirinaeA_MG945669	Bird	Bird	38	4342	Proteobacteria	Gammaproteobacteria	Enterobacterales	Enterobacteriaceae	Salmonella	Salmonella	n/a
Family3_GokushovirinaeA_MG945676	Pig	Other mammal	40	4777	Firmicutes	Negativicutes	Acidaminococcales	Acidaminococcaceae	Succiniclasticum	Succiniclasticum	n/a
Family3_GokushovirinaeA_MG945678	Pig	Other mammal	32	5192
Family3_GokushovirinaeA_MG945679	Cow	Other mammal	48	4860
Family3_GokushovirinaeA_MG945682	Bird	Bird	55	4280
Family3_GokushovirinaeA_MG945686	Pig	Other mammal	41	5045	Proteobacteria	Epsilonproteobacteria	Campylobacterales	Helicobacteraceae	Helicobacter	Helicobacter	n/a
Family3_GokushovirinaeA_MG945687	Pig	Other mammal	41	4768
Family3_GokushovirinaeA_MG945701	Pig	Other mammal	45	4883
Family3_GokushovirinaeA_MG945702	Pig	Other mammal	47	4934
Family3_GokushovirinaeA_MG945703	Human	Primate	44	5120
Family3_GokushovirinaeA_MG945706	Pig	Other mammal	43	4742
Family3_GokushovirinaeA_MG945711	Dog	Other mammal	49	4902
Family3_GokushovirinaeA_MG945719	Pig	Other mammal	40	5019	Chlorobi	Bhlorobia	Chlorobiales	Chlorobiaceae	Chlorobium	Chlorobium	n/a
Family3_GokushovirinaeA_MG945721	Pig	Other mammal	49	5105
Family3_GokushovirinaeA_MG945726	Pig	Other mammal	40	4897	Proteobacteria	Betaproteobacteria	Burkholderiales	Sutterellaceae	Sutterella	Sutterella	n/a
Family3_GokushovirinaeA_MG945727	Pig	Other mammal	46	4647
Family3_GokushovirinaeA_MG945737	Pig	Other mammal	53	5044
Family3_GokushovirinaeA_MG945754	Pig	Other mammal	39	4945	Proteobacteria	Betaproteobacteria	Burkholderiales	Sutterellaceae	Sutterella	Sutterella	n/a
Family3_GokushovirinaeA_MG945756	Pig	Other mammal	42	5044
Family3_GokushovirinaeA_MG945759	Human	Primate	41	5048	Firmicutes	Negativicutes	Acidaminococcales	Acidaminococcaceae	Phascolarctobacterium	Phascolarctobacterium	n/a
Family3_GokushovirinaeA_MG945760	Pig	Other mammal	41	5017	Firmicutes	Negativicutes	Acidaminococcales	Acidaminococcaceae	Phascolarctobacterium	Phascolarctobacterium	n/a
Family3_GokushovirinaeA_MG945764	Pig	Other mammal	39	4855
Family3_GokushovirinaeA_MG945777	Pig	Other mammal	38	4978
Family3_GokushovirinaeA_MG945785	Pig	Other mammal	47	4683
Family3_GokushovirinaeA_MG945805	Pig	Other mammal	38	5052	Chlorobi	Bhlorobia	Chlorobiales	Chlorobiaceae	Chlorobium	Chlorobium	n/a
Family3_GokushovirinaeA_MG945810	Pig	Other mammal	46	4686
Family3_GokushovirinaeA_MG945811	Pig	Other mammal	42	5012	Firmicutes	Negativicutes	Acidaminococcales	Acidaminococcaceae	Phascolarctobacterium	Phascolarctobacterium	n/a
Family3_GokushovirinaeA_MG945816	Pig	Other mammal	45	4902	Firmicutes	Negativicutes	Veillonellales	Veillonellaceae	Dialister	Dialister	n/a
Family3_GokushovirinaeA_MG945817	Pig	Other mammal	43	4737
Family3_GokushovirinaeA_MG945827	Pig	Other mammal	47	4700
Family3_GokushovirinaeA_MG945834	Bird	Bird	47	4615	Proteobacteria	Gammaproteobacteria	Vibrionales	Vibrionaceae	Vibrio	Vibrio	n/a
Family3_GokushovirinaeA_MG945835	Bird	Bird	51	4666
Family3_GokushovirinaeA_MG945837	Bird	Bird	50	4734
Family3_GokushovirinaeA_MG945838	River	Freshwater	46	4521
Family3_GokushovirinaeA_MG945842	River	Freshwater	53	3963
Family3_GokushovirinaeA_MG945843	River	Freshwater	58	4696
Family3_GokushovirinaeA_MG945851	Primate	Primate	40	5010
Family3_GokushovirinaeA_MG945883	Cow	Other mammal	41	5105
Family3_GokushovirinaeA_MG945884	Pig	Other mammal	43	4954	Firmicutes	Negativicutes	Veillonellales	Veillonellaceae	Megasphaera	Megasphaera	n/a
Family3_GokushovirinaeA_MG945895	Pig	Other mammal	46	4971
Family3_GokushovirinaeA_MH029514	Volcanic soil	Sediment/soil	47	4988
Family3_GokushovirinaeA_MH029515	Volcanic soil	Sediment/soil	52	4929	Proteobacteria	Gammaproteobacteria	Legionellales	Legionellaceae	Legionella	Legionella	n/a
Family3_GokushovirinaeA_MH029516	Volcanic soil	Sediment/soil	53	4855
Family3_GokushovirinaeA_MH029517	Volcanic soil	Sediment/soil	52	4786
Family3_GokushovirinaeA_MH029518	Volcanic soil	Sediment/soil	50	4781
Family3_GokushovirinaeA_MH029519	Volcanic soil	Sediment/soil	56	4756
Family3_GokushovirinaeA_MH029520	Volcanic soil	Sediment/soil	52	4708
Family3_GokushovirinaeA_MH029521	Volcanic soil	Sediment/soil	50	4681
Family3_GokushovirinaeA_MH029522	Volcanic soil	Sediment/soil	49	4639
Family3_GokushovirinaeA_MH029523	Volcanic soil	Sediment/soil	52	4632
Family3_GokushovirinaeA_MH029524	Volcanic soil	Sediment/soil	49	4629
Family3_GokushovirinaeA_MH029525	Volcanic soil	Sediment/soil	45	4620
Family3_GokushovirinaeA_MH029526	Volcanic soil	Sediment/soil	57	4618
Family3_GokushovirinaeA_MH029527	Volcanic soil	Sediment/soil	49	4602
Family3_GokushovirinaeA_MH029528	Volcanic soil	Sediment/soil	49	4601
Family3_GokushovirinaeA_MH029529	Volcanic soil	Sediment/soil	50	4595
Family3_GokushovirinaeA_MH029530	Volcanic soil	Sediment/soil	50	4575
Family3_GokushovirinaeA_MH029531	Volcanic soil	Sediment/soil	52	4544
Family3_GokushovirinaeA_MH029532	Volcanic soil	Sediment/soil	55	4514
Family3_GokushovirinaeA_MH029533	Volcanic soil	Sediment/soil	49	4514
Family3_GokushovirinaeA_MH029535	Volcanic soil	Sediment/soil	57	4685
Family3_GokushovirinaeA_MH510271	Sea bass	Marine fish	51	4336
Family3_GokushovirinaeA_MH552497	Abalone tissue	Marine invertebrate	44	4486
Family3_GokushovirinaeA_MH552515	Abalone tissue	Marine invertebrate	44	4206
Family3_GokushovirinaeA_MH552548	Abalone tissue	Marine invertebrate	48	4631
Family3_GokushovirinaeA_MH552550	Abalone tissue	Marine invertebrate	38	4428
Family3_GokushovirinaeA_MH552573	Ocean	Marine	55	4506
Family3_GokushovirinaeA_MH572269	Ciona robusta	Marine invertebrate	52	4446
Family3_GokushovirinaeA_MH572270	Ciona robusta	Marine invertebrate	56	4449
Family3_GokushovirinaeA_MH572271	Ciona robusta	Marine invertebrate	49	4141
Family3_GokushovirinaeA_MH572272	Ciona robusta	Marine invertebrate	52	4237
Family3_GokushovirinaeA_MH572273	Ciona robusta	Marine invertebrate	48	4189
Family3_GokushovirinaeA_MH572274	Ciona robusta	Marine invertebrate	45	4780
Family3_GokushovirinaeA_MH572275	Ciona robusta	Marine invertebrate	43	4618
Family3_GokushovirinaeA_MH572276	Ciona robusta	Marine invertebrate	45	4767
Family3_GokushovirinaeA_MH572277	Ciona robusta	Marine invertebrate	45	4429
Family3_GokushovirinaeA_MH572278	Ciona robusta	Marine invertebrate	53	4750
Family3_GokushovirinaeA_MH572279	Ciona robusta	Marine invertebrate	38	4438
Family3_GokushovirinaeA_MH572280	Ciona robusta	Marine invertebrate	39	4334	Proteobacteria	Gammaproteobacteria	Legionellales	Legionellaceae	Legionella	Legionella	n/a
Family3_GokushovirinaeA_MH572281	Ciona robusta	Marine invertebrate	36	3988
Family3_GokushovirinaeA_MH572282	Ciona robusta	Marine invertebrate	38	4200
Family3_GokushovirinaeA_MH572283	Ciona robusta	Marine invertebrate	41	4316
Family3_GokushovirinaeA_MH572284	Ciona robusta	Marine invertebrate	46	4228
Family3_GokushovirinaeA_MH572285	Ciona robusta	Marine invertebrate	45	4148
Family3_GokushovirinaeA_MH572286	Ciona robusta	Marine invertebrate	47	4106	Synergistetes	Synergistia	Synergistales	Synergistaceae	Cloacibacillus	Cloacibacillus	n/a
Family3_GokushovirinaeA_MH572287	Ciona robusta	Marine invertebrate	37	4365
Family3_GokushovirinaeA_MH572288	Ciona robusta	Marine invertebrate	36	4308
Family3_GokushovirinaeA_MH572289	Ciona robusta	Marine invertebrate	40	4202	Proteobacteria	Gammaproteobacteria	Enterobacterales	Enterobacteriaceae	Salmonella	Salmonella	n/a
Family3_GokushovirinaeA_MH572290	Ciona robusta	Marine invertebrate	38	4368
Family3_GokushovirinaeA_MH572291	Ciona robusta	Marine invertebrate	42	4248
Family3_GokushovirinaeA_MH572292	Ciona robusta	Marine invertebrate	42	4241
Family3_GokushovirinaeA_MH572293	Ciona robusta	Marine invertebrate	45	4150
Family3_GokushovirinaeA_MH572294	Ciona robusta	Marine invertebrate	42	4499
Family3_GokushovirinaeA_MH572295	Ciona robusta	Marine invertebrate	35	4122
Family3_GokushovirinaeA_MH572296	Ciona robusta	Marine invertebrate	35	4116
Family3_GokushovirinaeA_MH572297	Ciona robusta	Marine invertebrate	33	4686
Family3_GokushovirinaeA_MH572298	Ciona robusta	Marine invertebrate	39	4176	Firmicutes	Clostridia	Eubacteriales	Lachnospiraceae	Blautia	Blautia	n/a
Family3_GokushovirinaeA_MH572299	Ciona robusta	Marine invertebrate	39	4221	Proteobacteria	Gammaproteobacteria	Enterobacterales	Enterobacteriaceae	Salmonella	Salmonella	n/a
Family3_GokushovirinaeA_MH572300	Ciona robusta	Marine invertebrate	40	4526	Chlorobi	Bhlorobia	Chlorobiales	Chlorobiaceae	Chlorobium	Chlorobium	n/a
Family3_GokushovirinaeA_MH572301	Ciona robusta	Marine invertebrate	39	4470
Family3_GokushovirinaeA_MH572302	Ciona robusta	Marine invertebrate	41	4416
Family3_GokushovirinaeA_MH572303	Ciona robusta	Marine invertebrate	41	4331
Family3_GokushovirinaeA_MH572304	Ciona robusta	Marine invertebrate	42	4518	Firmicutes	Negativicutes	Veillonellales	Veillonellaceae	Megasphaera	Megasphaera	n/a
Family3_GokushovirinaeA_MH572305	Ciona robusta	Marine invertebrate	42	4571
Family3_GokushovirinaeA_MH572306	Ciona robusta	Marine invertebrate	41	4544
Family3_GokushovirinaeA_MH572307	Ciona robusta	Marine invertebrate	40	4325
Family3_GokushovirinaeA_MH572308	Ciona robusta	Marine invertebrate	44	4413
Family3_GokushovirinaeA_MH572309	Ciona robusta	Marine invertebrate	39	4511
Family3_GokushovirinaeA_MH572310	Ciona robusta	Marine invertebrate	40	4486
Family3_GokushovirinaeA_MH572311	Ciona robusta	Marine invertebrate	42	4465
Family3_GokushovirinaeA_MH572312	Ciona robusta	Marine invertebrate	42	4247
Family3_GokushovirinaeA_MH572313	Ciona robusta	Marine invertebrate	43	4412	Chlorobi	Bhlorobia	Chlorobiales	Chlorobiaceae	Chlorobium	Chlorobium	n/a
Family3_GokushovirinaeA_MH572314	Ciona robusta	Marine invertebrate	54	4207
Family3_GokushovirinaeA_MH572315	Ciona robusta	Marine invertebrate	49	4342
Family3_GokushovirinaeA_MH572316	Ciona robusta	Marine invertebrate	52	4266
Family3_GokushovirinaeA_MH572317	Ciona robusta	Marine invertebrate	52	4178	Proteobacteria	Gammaproteobacteria	Oceanospirllales	Alcanivoracaceae	Alcanivorax	Alcanivorax	n/a
Family3_GokushovirinaeA_MH572318	Ciona robusta	Marine invertebrate	55	4447
Family3_GokushovirinaeA_MH572319	Ciona robusta	Marine invertebrate	50	4285
Family3_GokushovirinaeA_MH572320	Ciona robusta	Marine invertebrate	53	4326
Family3_GokushovirinaeA_MH572321	Ciona robusta	Marine invertebrate	52	4340
Family3_GokushovirinaeA_MH572322	Ciona robusta	Marine invertebrate	54	4195
Family3_GokushovirinaeA_MH572323	Ciona robusta	Marine invertebrate	50	4084
Family3_GokushovirinaeA_MH572324	Ciona robusta	Marine invertebrate	43	4320
Family3_GokushovirinaeA_MH572325	Ciona robusta	Marine invertebrate	51	4018
Family3_GokushovirinaeA_MH572326	Ciona robusta	Marine invertebrate	51	4345
Family3_GokushovirinaeA_MH572327	Ciona robusta	Marine invertebrate	51	4194
Family3_GokushovirinaeA_MH572328	Ciona robusta	Marine invertebrate	49	4053
Family3_GokushovirinaeA_MH572329	Ciona robusta	Marine invertebrate	48	4292
Family3_GokushovirinaeA_MH572330	Ciona robusta	Marine invertebrate	49	4265
Family3_GokushovirinaeA_MH572331	Ciona robusta	Marine invertebrate	48	4181	Chlorobi	Bhlorobia	Chlorobiales	Chlorobiaceae	Chlorobium	Chlorobium	n/a
Family3_GokushovirinaeA_MH572332	Ciona robusta	Marine invertebrate	50	4589
Family3_GokushovirinaeA_MH572333	Ciona robusta	Marine invertebrate	57	4467	Chlorobi	Bhlorobia	Chlorobiales	Chlorobiaceae	Chlorobium	Chlorobium	n/a
Family3_GokushovirinaeA_MH572334	Ciona robusta	Marine invertebrate	57	4248
Family3_GokushovirinaeA_MH572335	Ciona robusta	Marine invertebrate	57	4148
Family3_GokushovirinaeA_MH572336	Ciona robusta	Marine invertebrate	51	4309
Family3_GokushovirinaeA_MH572337	Ciona robusta	Marine invertebrate	46	4846
Family3_GokushovirinaeA_MH572338	Ciona robusta	Marine invertebrate	47	4400
Family3_GokushovirinaeA_MH572339	Ciona robusta	Marine invertebrate	44	4497
Family3_GokushovirinaeA_MH572340	Ciona robusta	Marine invertebrate	44	4153
Family3_GokushovirinaeA_MH572341	Ciona robusta	Marine invertebrate	41	4246
Family3_GokushovirinaeA_MH572342	Ciona robusta	Marine invertebrate	42	4211
Family3_GokushovirinaeA_MH572343	Ciona robusta	Marine invertebrate	39	4136
Family3_GokushovirinaeA_MH572344	Ciona robusta	Marine invertebrate	49	4533
Family3_GokushovirinaeA_MH572345	Ciona robusta	Marine invertebrate	47	4324
Family3_GokushovirinaeA_MH572346	Ciona robusta	Marine invertebrate	49	4273
Family3_GokushovirinaeA_MH572347	Ciona robusta	Marine invertebrate	45	4417
Family3_GokushovirinaeA_MH572348	Ciona robusta	Marine invertebrate	49	4255
Family3_GokushovirinaeA_MH572349	Ciona robusta	Marine invertebrate	50	4246
Family3_GokushovirinaeA_MH572350	Ciona robusta	Marine invertebrate	54	4466
Family3_GokushovirinaeA_MH572351	Ciona robusta	Marine invertebrate	49	4227
Family3_GokushovirinaeA_MH572382	Ciona robusta	Marine invertebrate	45	4183	Planctomycetes	Phycisphaerae	Sedimentisphaerales	Sendimentisphaeraceae	Sedimentisphaera	Sedimentisphaera	n/a
Family3_GokushovirinaeA_MH572382_	Ciona robusta	Marine invertebrate	45	4183	Planctomycetes	Phycisphaerae	Sedimentisphaerales	Sendimentisphaeraceae	Sedimentisphaera	Sedimentisphaera	n/a
Family3_GokushovirinaeA_MH572383	Ciona robusta	Marine invertebrate	41	4299	Planctomycetes	Phycisphaerae	Sedimentisphaerales	Sendimentisphaeraceae	Sedimentisphaera	Sedimentisphaera	n/a
Family3_GokushovirinaeA_MH572384	Ciona robusta	Marine invertebrate	42	4466
Family3_GokushovirinaeA_MH572385	Ciona robusta	Marine invertebrate	42	4432	Fusobacteria	Fusobacteriia	Fusobacteriales	Fusobacteriaceae	Fusobacterium	Fusobacterium	n/a
Family3_GokushovirinaeA_MH572386	Ciona robusta	Marine invertebrate	42	4438
Family3_GokushovirinaeA_MH572387	Ciona robusta	Marine invertebrate	42	4345
Family3_GokushovirinaeA_MH572388	Ciona robusta	Marine invertebrate	34	4252
Family3_GokushovirinaeA_MH572389	Ciona robusta	Marine invertebrate	34	4053
Family3_GokushovirinaeA_MH572390	Ciona robusta	Marine invertebrate	37	4048
Family3_GokushovirinaeA_MH572391	Ciona robusta	Marine invertebrate	37	4069
Family3_GokushovirinaeA_MH572392	Ciona robusta	Marine invertebrate	41	4421
Family3_GokushovirinaeA_MH572393	Ciona robusta	Marine invertebrate	42	4361
Family3_GokushovirinaeA_MH572394	Ciona robusta	Marine invertebrate	52	4107
Family3_GokushovirinaeA_MH572395	Ciona robusta	Marine invertebrate	53	4163
Family3_GokushovirinaeA_MH572396	Ciona robusta	Marine invertebrate	52	4188
Family3_GokushovirinaeA_MH572397	Ciona robusta	Marine invertebrate	55	4428
Family3_GokushovirinaeA_MH572398	Ciona robusta	Marine invertebrate	48	4355
Family3_GokushovirinaeA_MH572399	Ciona robusta	Marine invertebrate	39	4105
Family3_GokushovirinaeA_MH572400	Ciona robusta	Marine invertebrate	41	4264
Family3_GokushovirinaeA_MH572401	Ciona robusta	Marine invertebrate	40	4143
Family3_GokushovirinaeA_MH572402	Ciona robusta	Marine invertebrate	40	4090
Family3_GokushovirinaeA_MH572403	Ciona robusta	Marine invertebrate	42	4250
Family3_GokushovirinaeA_MH572404	Ciona robusta	Marine invertebrate	47	4352
Family3_GokushovirinaeA_MH572405	Ciona robusta	Marine invertebrate	53	4781
Family3_GokushovirinaeA_MH572406	Ciona robusta	Marine invertebrate	50	4671
Family3_GokushovirinaeA_MH572416	Ciona robusta	Marine invertebrate	49	4212
Family3_GokushovirinaeA_MH572417	Ciona robusta	Marine invertebrate	44	4270
Family3_GokushovirinaeA_MH572418	Ciona robusta	Marine invertebrate	48	4661
Family3_GokushovirinaeA_MH572419	Ciona robusta	Marine invertebrate	47	4268
Family3_GokushovirinaeA_MH572420	Ciona robusta	Marine invertebrate	52	4260
Family3_GokushovirinaeA_MH572421	Ciona robusta	Marine invertebrate	35	4440
Family3_GokushovirinaeA_MH572422	Ciona robusta	Marine invertebrate	40	4642
Family3_GokushovirinaeA_MH572423	Ciona robusta	Marine invertebrate	50	4123
Family3_GokushovirinaeA_MH572424	Ciona robusta	Marine invertebrate	48	4125
Family3_GokushovirinaeA_MH572425	Ciona robusta	Marine invertebrate	40	4409	Proteobacteria	Gammaproteobacteria	Enterobacterales	Enterobacteriaceae	Salmonella	Salmonella	n/a
Family3_GokushovirinaeA_MH572426	Ciona robusta	Marine invertebrate	35	4452	Proteobacteria	Epsilonproteobacteria	Campylobacterales	Campylobacteraceae	Campylobacter	Campylobacter	n/a
Family3_GokushovirinaeA_MH572427	Ciona robusta	Marine invertebrate	42	4214	Proteobacteria	Gammaproteobacteria	Enterobacterales	Enterobacteriaceae	Enterobacter	Enterobacter	n/a
Family3_GokushovirinaeA_MH572428	Ciona robusta	Marine invertebrate	43	4242	Planctomycetes	Phycisphaerae	Sedimentisphaerales	Sendimentisphaeraceae	Sedimentisphaera	Sedimentisphaera	n/a
Family3_GokushovirinaeA_MH572429	Ciona robusta	Marine invertebrate	45	4176	Planctomycetes	Phycisphaerae	Sedimentisphaerales	Sendimentisphaeraceae	Sedimentisphaera	Sedimentisphaera	n/a
Family3_GokushovirinaeA_MH572430	Ciona robusta	Marine invertebrate	42	4432	Proteobacteria	Gammaproteobacteria	Oceanospirllales	Alcanivoracaceae	Alcanivorax	Alcanivorax	n/a
Family3_GokushovirinaeA_MH572431	Ciona robusta	Marine invertebrate	42	4337
Family3_GokushovirinaeA_MH572432	Ciona robusta	Marine invertebrate	40	4286
Family3_GokushovirinaeA_MH572433	Ciona robusta	Marine invertebrate	40	4457
Family3_GokushovirinaeA_MH572434	Ciona robusta	Marine invertebrate	41	4319
Family3_GokushovirinaeA_MH572435	Ciona robusta	Marine invertebrate	40	4572
Family3_GokushovirinaeA_MH572436	Ciona robusta	Marine invertebrate	43	4415
Family3_GokushovirinaeA_MH572437	Ciona robusta	Marine invertebrate	42	4542
Family3_GokushovirinaeA_MH572438	Ciona robusta	Marine invertebrate	42	4169
Family3_GokushovirinaeA_MH572439	Ciona robusta	Marine invertebrate	50	4385
Family3_GokushovirinaeA_MH572440	Ciona robusta	Marine invertebrate	46	4106
Family3_GokushovirinaeA_MH572441	Ciona robusta	Marine invertebrate	53	4152	Proteobacteria	Betaproteobacteria	Nitrosomonadales	Nitrosomonadaceae	Nitrosospira	Nitrosospira	n/a
Family3_GokushovirinaeA_MH572442	Ciona robusta	Marine invertebrate	49	4248
Family3_GokushovirinaeA_MH572443	Ciona robusta	Marine invertebrate	45	4437	Proteobacteria	Gammaproteobacteria	Oceanospirllales	Alcanivoracaceae	Alcanivorax	Alcanivorax	n/a
Family3_GokushovirinaeA_MH572444	Ciona robusta	Marine invertebrate	49	4399	Proteobacteria	Gammaproteobacteria	Oceanospirillales	Oceanospirillaceae	Marimonas	Marinomonas	n/a
Family3_GokushovirinaeA_MH572445	Ciona robusta	Marine invertebrate	48	4701
Family3_GokushovirinaeA_MH572446	Ciona robusta	Marine invertebrate	50	4393
Family3_GokushovirinaeA_MH572447	Ciona robusta	Marine invertebrate	61	4351
Family3_GokushovirinaeA_MH572448	Ciona robusta	Marine invertebrate	56	4226
Family3_GokushovirinaeA_MH572449	Ciona robusta	Marine invertebrate	51	4240
Family3_GokushovirinaeA_MH572450	Ciona robusta	Marine invertebrate	47	4443
Family3_GokushovirinaeA_MH572451	Ciona robusta	Marine invertebrate	49	4650
Family3_GokushovirinaeA_MH572452	Ciona robusta	Marine invertebrate	45	4451
Family3_GokushovirinaeA_MH572453	Ciona robusta	Marine invertebrate	39	4249
Family3_GokushovirinaeA_MH572454	Ciona robusta	Marine invertebrate	44	4096
Family3_GokushovirinaeA_MH572455	Ciona robusta	Marine invertebrate	50	4627
Family3_GokushovirinaeA_MH572466	Ciona robusta	Marine invertebrate	48	4177
Family3_GokushovirinaeA_MH572467	Ciona robusta	Marine invertebrate	36	4227	Proteobacteria	Gammaproteobacteria	Enterobacterales	Enterobacteriaceae	Salmonella	Salmonella	n/a
Family3_GokushovirinaeA_MH572468	Ciona robusta	Marine invertebrate	36	4313	Proteobacteria	Gammaproteobacteria	Enterobacterales	Enterobacteriaceae	Salmonella	Salmonella	n/a
Family3_GokushovirinaeA_MH572469	Ciona robusta	Marine invertebrate	41	4398
Family3_GokushovirinaeA_MH572470	Ciona robusta	Marine invertebrate	34	4028
Family3_GokushovirinaeA_MH572471	Ciona robusta	Marine invertebrate	34	4076
Family3_GokushovirinaeA_MH572472	Ciona robusta	Marine invertebrate	42	4199
Family3_GokushovirinaeA_MH572473	Ciona robusta	Marine invertebrate	60	4344
Family3_GokushovirinaeA_MH572474	Ciona robusta	Marine invertebrate	57	4317
Family3_GokushovirinaeA_MH572475	Ciona robusta	Marine invertebrate	54	4309
Family3_GokushovirinaeA_MH572476	Ciona robusta	Marine invertebrate	54	4353
Family3_GokushovirinaeA_MH572477	Ciona robusta	Marine invertebrate	55	4301
Family3_GokushovirinaeA_MH572478	Ciona robusta	Marine invertebrate	54	4247
Family3_GokushovirinaeA_MH572479	Ciona robusta	Marine invertebrate	53	4210
Family3_GokushovirinaeA_MH572480	Ciona robusta	Marine invertebrate	48	4338
Family3_GokushovirinaeA_MH572481	Ciona robusta	Marine invertebrate	52	4459
Family3_GokushovirinaeA_MH572487	Ciona robusta	Marine invertebrate	50	4521
Family3_GokushovirinaeA_MH572492	Ciona robusta	Marine invertebrate	51	4141
Family3_GokushovirinaeA_MH572493	Ciona robusta	Marine invertebrate	39	4230	Proteobacteria	Gammaproteobacteria	Enterobacterales	Enterobacteriaceae	Salmonella	Salmonella	n/a
Family3_GokushovirinaeA_MH572494	Ciona robusta	Marine invertebrate	39	4497
Family3_GokushovirinaeA_MH572495	Ciona robusta	Marine invertebrate	47	4316
Family3_GokushovirinaeA_MH572496	Ciona robusta	Marine invertebrate	37	4346	Proteobacteria	Gammaproteobacteria	Enterobacterales	Enterobacteriaceae	Salmonella	Salmonella	n/a
Family3_GokushovirinaeA_MH572497	Ciona robusta	Marine invertebrate	37	4367
Family3_GokushovirinaeA_MH572498	Ciona robusta	Marine invertebrate	37	4367	Proteobacteria	Gammaproteobacteria	Vibrionales	Vibrionaceae	Vibrio	Vibrio	n/a
Family3_GokushovirinaeA_MH572499	Ciona robusta	Marine invertebrate	37	4348	Proteobacteria	Gammaproteobacteria	Vibrionales	Vibrionaceae	Vibrio	Vibrio	n/a
Family3_GokushovirinaeA_MH572500	Ciona robusta	Marine invertebrate	38	4361
Family3_GokushovirinaeA_MH572501	Ciona robusta	Marine invertebrate	37	4215
Family3_GokushovirinaeA_MH572502	Ciona robusta	Marine invertebrate	39	4415	Planctomycetes	Phycisphaerae	Sedimentisphaerales	Sendimentisphaeraceae	Sedimentisphaera	Sedimentisphaera	n/a
Family3_GokushovirinaeA_MH572503	Ciona robusta	Marine invertebrate	32	4449
Family3_GokushovirinaeA_MH572504	Ciona robusta	Marine invertebrate	45	4093
Family3_GokushovirinaeA_MH572505	Ciona robusta	Marine invertebrate	34	4041
Family3_GokushovirinaeA_MH572506	Ciona robusta	Marine invertebrate	34	4115
Family3_GokushovirinaeA_MH572507	Ciona robusta	Marine invertebrate	43	4353
Family3_GokushovirinaeA_MH572508	Ciona robusta	Marine invertebrate	40	4479
Family3_GokushovirinaeA_MH572509	Ciona robusta	Marine invertebrate	42	4368
Family3_GokushovirinaeA_MH572510	Ciona robusta	Marine invertebrate	53	4126
Family3_GokushovirinaeA_MH572511	Ciona robusta	Marine invertebrate	53	4189	Proteobacteria	Gammaproteobacteria	Vibrionales	Vibrionaceae	Salinivibrio	Salinivibrio	n/a
Family3_GokushovirinaeA_MH572512	Ciona robusta	Marine invertebrate	53	4426
Family3_GokushovirinaeA_MH572513	Ciona robusta	Marine invertebrate	40	4221
Family3_GokushovirinaeA_MH572514	Ciona robusta	Marine invertebrate	40	4172
Family3_GokushovirinaeA_MH572515	Ciona robusta	Marine invertebrate	50	4857
Family3_GokushovirinaeA_MH616635	Minnow tissue	Marine fish	48	4658
Family3_GokushovirinaeA_MH616637	Minnow tissue	Marine fish	51	4557
Family3_GokushovirinaeA_MH616638	Minnow tissue	Marine fish	50	4779
Family3_GokushovirinaeA_MH616649	Minnow tissue	Marine fish	53	4478
Family3_GokushovirinaeA_MH616656	Minnow tissue	Marine fish	43	4408
Family3_GokushovirinaeA_MH616662	Minnow tissue	Marine fish	46	4459	Proteobacteria	Gammaproteobacteria	Orbales	Orbaceae	Candidatus Schmidhempelia	CandidatusSchmidhempelia	n/a
Family3_GokushovirinaeA_MH616666	Minnow tissue	Marine fish	59	4409
Family3_GokushovirinaeA_MH616681	Minnow tissue	Marine fish	47	4394
Family3_GokushovirinaeA_MH616682	Minnow tissue	Marine fish	59	4407
Family3_GokushovirinaeA_MH616685	Haddock tissue	Marine fish	44	4157
Family3_GokushovirinaeA_MH616688	Minnow tissue	Marine fish	56	4484
Family3_GokushovirinaeA_MH616692	Minnow tissue	Marine fish	47	4919
Family3_GokushovirinaeA_MH616696	Minnow tissue	Marine fish	49	4309	Proteobacteria	Gammaproteobacteria	Enterobacterales	Enterobacteriaceae	Enterobacter	Enterobacter	n/a
Family3_GokushovirinaeA_MH616700	Minnow tissue	Marine fish	46	4364
Family3_GokushovirinaeA_MH616704	Minnow tissue	Marine fish	56	4654
Family3_GokushovirinaeA_MH616712	Minnow tissue	Marine fish	42	4776	Proteobacteria	Gammaproteobacteria	Enterobacterales	Enterobacteriaceae	Salmonella	Salmonella	n/a
Family3_GokushovirinaeA_MH616713	Minnow tissue	Marine fish	45	4683	Proteobacteria	Betaproteobacteria	Burkholderiales	Sutterellaceae	Sutterella	Sutterella	n/a
Family3_GokushovirinaeA_MH616714	Minnow tissue	Marine fish	48	4615
Family3_GokushovirinaeA_MH616717	Minnow tissue	Marine fish	46	4373
Family3_GokushovirinaeA_MH616718	Minnow tissue	Marine fish	51	4477
Family3_GokushovirinaeA_MH616720	Minnow tissue	Marine fish	42	4268	Proteobacteria	Gammaproteobacteria	Legionellales	Legionellaceae	Legionella	Legionella	n/a
Family3_GokushovirinaeA_MH616734	Red snapper	Marine fish	41	4205
Family3_GokushovirinaeA_MH616735	Minnow tissue	Marine fish	46	4733
Family3_GokushovirinaeA_MH616746	Minnow tissue	Marine fish	44	4569	Proteobacteria	Gammaproteobacteria	Enterobacterales	Enterobacteriaceae	Salmonella	Salmonella	n/a
Family3_GokushovirinaeA_MH616751	Minnow tissue	Marine fish	52	4739
Family3_GokushovirinaeA_MH616755	Minnow tissue	Marine fish	57	4540
Family3_GokushovirinaeA_MH616773	Minnow tissue	Marine fish	53	4405
Family3_GokushovirinaeA_MH616775	Minnow tissue	Marine fish	50	4790	Synergistetes	Synergistia	Synergistales	Synergistaceae	Cloacibacillus	Cloacibacillus	n/a
Family3_GokushovirinaeA_MH616777	Minnow tissue	Marine fish	52	4820
Family3_GokushovirinaeA_MH616782	Minnow tissue	Marine fish	60	4122
Family3_GokushovirinaeA_MH616783	Minnow tissue	Marine fish	55	4585
Family3_GokushovirinaeA_MH616786	Minnow tissue	Marine fish	55	4912
Family3_GokushovirinaeA_MH616790	Minnow tissue	Marine fish	50	4602
Family3_GokushovirinaeA_MH616795	Minnow tissue	Marine fish	42	4536	Proteobacteria	Betaproteobacteria	Burkholderiales	Oxalobacteraceae	Oxalobacter	Oxalobacter	n/a
Family3_GokushovirinaeA_MH616797	Minnow tissue	Marine fish	48	4347
Family3_GokushovirinaeA_MH616799	Haddock tissue	Marine fish	47	4312
Family3_GokushovirinaeA_MH616804	Minnow tissue	Marine fish	42	4703
Family3_GokushovirinaeA_MH616807	Minnow tissue	Marine fish	51	4423
Family3_GokushovirinaeA_MH616808	Minnow tissue	Marine fish	60	4307	Proteobacteria	Gammaproteobacteria	Enterobacterales	Enterobacteriaceae	Enterobacter	Enterobacter	n/a
Family3_GokushovirinaeA_MH616810	Minnow tissue	Marine fish	43	4400
Family3_GokushovirinaeA_MH616812	Minnow tissue	Marine fish	61	4288
Family3_GokushovirinaeA_MH616836	Minnow tissue	Marine fish	42	4578
Family3_GokushovirinaeA_MH616845	Minnow tissue	Marine fish	38	4487
Family3_GokushovirinaeA_MH616846	Minnow tissue	Marine fish	50	4800	Proteobacteria	Betaproteobacteria	Nitrosomonadales	Nitrosomonadaceae	Nitrosospira	Nitrosospira	n/a
Family3_GokushovirinaeA_MH616849	Minnow tissue	Marine fish	52	4526	Planctomycetes	Phycisphaerae	Sedimentisphaerales	Sendimentisphaeraceae	Sedimentisphaera	Sedimentisphaera	n/a
Family3_GokushovirinaeA_MH616851	Minnow tissue	Marine fish	46	4721
Family3_GokushovirinaeA_MH616852	Haddock tissue	Marine fish	48	4468
Family3_GokushovirinaeA_MH616853	Red snapper	Marine fish	41	4179
Family3_GokushovirinaeA_MH616859	Minnow tissue	Marine fish	45	4401
Family3_GokushovirinaeA_MH616863	Rainbow trout	Freshwater fish	57	4680
Family3_GokushovirinaeA_MH616864	Red snapper	Marine fish	42	4272
Family3_GokushovirinaeA_MH616865	Minnow tissue	Marine fish	55	4485
Family3_GokushovirinaeA_MH616867	Minnow tissue	Marine fish	59	4695
Family3_GokushovirinaeA_MH616870	Minnow tissue	Marine fish	47	4434	Proteobacteria	Betaproteobacteria	Nitrosomonadales	Gallionellaceae	Gallionella	Gallionella	n/a
Family3_GokushovirinaeA_MH616873	Minnow tissue	Marine fish	47	5072
Family3_GokushovirinaeA_MH616876	Red snapper	Marine fish	45	4322
Family3_GokushovirinaeA_MH616878	Minnow tissue	Marine fish	54	4619
Family3_GokushovirinaeA_MH616886	Minnow tissue	Marine fish	40	4420
Family3_GokushovirinaeA_MH616888	Haddock tissue	Marine fish	53	4329
Family3_GokushovirinaeA_MH616889	Red snapper	Marine fish	45	4176
Family3_GokushovirinaeA_MH616890	Red snapper	Marine fish	41	4119
Family3_GokushovirinaeA_MH616891	Minnow tissue	Marine fish	52	5038
Family3_GokushovirinaeA_MH616893	Minnow tissue	Marine fish	53	4602
Family3_GokushovirinaeA_MH616895	Red snapper	Marine fish	55	4567
Family3_GokushovirinaeA_MH616896	Minnow tissue	Marine fish	48	4654
Family3_GokushovirinaeA_MH616902	Minnow tissue	Marine fish	49	4390
Family3_GokushovirinaeA_MH616912	Minnow tissue	Marine fish	54	4759
Family3_GokushovirinaeA_MH616922	Minnow tissue	Marine fish	44	4683
Family3_GokushovirinaeA_MH616928	Minnow tissue	Marine fish	49	4583
Family3_GokushovirinaeA_MH616929	Haddock tissue	Marine fish	43	4420
Family3_GokushovirinaeA_MH616931	Minnow tissue	Marine fish	53	4526
Family3_GokushovirinaeA_MH616932	Minnow tissue	Marine fish	54	4457
Family3_GokushovirinaeA_MH616947	Minnow tissue	Marine fish	43	4745	Proteobacteria	Gammaproteobacteria	Enterobacterales	Enterobacteriaceae	Enterobacter	Enterobacter	n/a
Family3_GokushovirinaeA_MH616960	Red snapper	Marine fish	40	4102
Family3_GokushovirinaeA_MH616969	Minnow tissue	Marine fish	59	4499
Family3_GokushovirinaeA_MH616970	Minnow tissue	Marine fish	52	4469	Proteobacteria	Gammaproteobacteria	Chromatiales	Ectothiorhodospiraceae	Candidatus Macondimonas	CandidatusMacondimonas	n/a
Family3_GokushovirinaeA_MH616974	Minnow tissue	Marine fish	40	4495
Family3_GokushovirinaeA_MH616975	Red snapper	Marine fish	42	4077
Family3_GokushovirinaeA_MH616976	Minnow tissue	Marine fish	45	4597
Family3_GokushovirinaeA_MH616977	Minnow tissue	Marine fish	59	4489
Family3_GokushovirinaeA_MH616982	Minnow tissue	Marine fish	54	4418
Family3_GokushovirinaeA_MH616983	Minnow tissue	Marine fish	50	4591
Family3_GokushovirinaeA_MH616985	Minnow tissue	Marine fish	61	4644
Family3_GokushovirinaeA_MH616994	Minnow tissue	Marine fish	43	4441
Family3_GokushovirinaeA_MH616995	Minnow tissue	Marine fish	45	4172
Family3_GokushovirinaeA_MH616998	Minnow tissue	Marine fish	55	4397
Family3_GokushovirinaeA_MH617008	Minnow tissue	Marine fish	45	4635
Family3_GokushovirinaeA_MH617010	Minnow tissue	Marine fish	47	4821
Family3_GokushovirinaeA_MH617023	Minnow tissue	Marine fish	58	4490
Family3_GokushovirinaeA_MH617025	Minnow tissue	Marine fish	46	4344
Family3_GokushovirinaeA_MH617029	Minnow tissue	Marine fish	44	4408	Proteobacteria	Gammaproteobacteria	Enterobacterales	Enterobacteriaceae	Salmonella	Salmonella	n/a
Family3_GokushovirinaeA_MH617037	Minnow tissue	Marine fish	48	4384
Family3_GokushovirinaeA_MH617039	Minnow tissue	Marine fish	50	4442
Family3_GokushovirinaeA_MH617044	Minnow tissue	Marine fish	50	4697
Family3_GokushovirinaeA_MH617045	Minnow tissue	Marine fish	57	4520
Family3_GokushovirinaeA_MH617049	Minnow tissue	Marine fish	42	4541	Proteobacteria	Gammaproteobacteria	Enterobacterales	Enterobacteriaceae	Enterobacter	Enterobacter	n/a
Family3_GokushovirinaeA_MH617052	Minnow tissue	Marine fish	62	4399
Family3_GokushovirinaeA_MH617057	Minnow tissue	Marine fish	49	4610
Family3_GokushovirinaeA_MH617066	Minnow tissue	Marine fish	48	4633
Family3_GokushovirinaeA_MH617074	Minnow tissue	Marine fish	61	4397
Family3_GokushovirinaeA_MH617076	Minnow tissue	Marine fish	56	4857
Family3_GokushovirinaeA_MH617083	Minnow tissue	Marine fish	42	4712
Family3_GokushovirinaeA_MH617086	Minnow tissue	Marine fish	50	4305	Chlorobi	Chlorobia	Chlorobiales	Chlorobiaceae	Prosthecohloris	Prosthecochloris	n/a
Family3_GokushovirinaeA_MH617087	Minnow tissue	Marine fish	49	4250
Family3_GokushovirinaeA_MH617088	Minnow tissue	Marine fish	45	4355
Family3_GokushovirinaeA_MH617089	Minnow tissue	Marine fish	36	4493	Proteobacteria	Gammaproteobacteria	Vibrionales	Vibrionaceae	Vibrio	Vibrio	n/a
Family3_GokushovirinaeA_MH617093	Minnow tissue	Marine fish	61	4546
Family3_GokushovirinaeA_MH617099	Minnow tissue	Marine fish	51	4904
Family3_GokushovirinaeA_MH617100	Haddock tissue	Marine fish	40	4332	Proteobacteria	Gammaproteobacteria	Vibrionales	Vibrionaceae	Vibrio	Vibrio	n/a
Family3_GokushovirinaeA_MH617102	Minnow tissue	Marine fish	47	4644
Family3_GokushovirinaeA_MH617103	Minnow tissue	Marine fish	53	4381
Family3_GokushovirinaeA_MH617105	Minnow tissue	Marine fish	51	4492
Family3_GokushovirinaeA_MH617107	Minnow tissue	Marine fish	51	4546
Family3_GokushovirinaeA_MH617108	Minnow tissue	Marine fish	56	4297
Family3_GokushovirinaeA_MH617113	Minnow tissue	Marine fish	46	4838
Family3_GokushovirinaeA_MH617123	Red snapper	Marine fish	39	4229
Family3_GokushovirinaeA_MH617124	Minnow tissue	Marine fish	59	4559
Family3_GokushovirinaeA_MH617126	Minnow tissue	Marine fish	43	4335	Proteobacteria	Gammaproteobacteria	Enterobacterales	Enterobacteriaceae	Enterobacter	Enterobacter	n/a
Family3_GokushovirinaeA_MH617127	Minnow tissue	Marine fish	51	4420
Family3_GokushovirinaeA_MH617132	Minnow tissue	Marine fish	57	4408
Family3_GokushovirinaeA_MH617133	Minnow tissue	Marine fish	47	4898
Family3_GokushovirinaeA_MH617134	Minnow tissue	Marine fish	48	4662
Family3_GokushovirinaeA_MH617141	Minnow tissue	Marine fish	42	4433
Family3_GokushovirinaeA_MH617146	Red snapper	Marine fish	42	4241
Family3_GokushovirinaeA_MH617149	Minnow tissue	Marine fish	50	4655
Family3_GokushovirinaeA_MH617153	Minnow tissue	Marine fish	49	4735
Family3_GokushovirinaeA_MH617156	Minnow tissue	Marine fish	43	4460	Proteobacteria	Gammaproteobacteria	Vibrionales	Vibrionaceae	Vibrio	Vibrio	n/a
Family3_GokushovirinaeA_MH617157	Red snapper	Marine fish	45	4080
Family3_GokushovirinaeA_MH617158	Minnow tissue	Marine fish	45	4599	Firmicutes	Negativicutes	Selenomonadales	Selenomonadaceae	Selenomonas	Selenomonas	n/a
Family3_GokushovirinaeA_MH617159	Minnow tissue	Marine fish	62	4487
Family3_GokushovirinaeA_MH617161	Minnow tissue	Marine fish	53	4603	Proteobacteria	Gammaproteobacteria	Vibrionales	Vibrionaceae	Vibrio	Vibrio	n/a
Family3_GokushovirinaeA_MH617163	Minnow tissue	Marine fish	51	4469
Family3_GokushovirinaeA_MH617174	Red snapper	Marine fish	50	4335	Proteobacteria	Gammaproteobacteria	Enterobacterales	Enterobacteriaceae	Salmonella	Salmonella	n/a
Family3_GokushovirinaeA_MH617175	Minnow tissue	Marine fish	46	4583
Family3_GokushovirinaeA_MH617179	Minnow tissue	Marine fish	47	4424	Proteobacteria	Gammaproteobacteria	Vibrionales	Vibrionaceae	Vibrio	Vibrio	n/a
Family3_GokushovirinaeA_MH617181	Minnow tissue	Marine fish	52	4830
Family3_GokushovirinaeA_MH617189	Minnow tissue	Marine fish	49	4380
Family3_GokushovirinaeA_MH617201	Red snapper	Marine fish	36	4029
Family3_GokushovirinaeA_MH617204	Minnow tissue	Marine fish	52	4580
Family3_GokushovirinaeA_MH617205	Minnow tissue	Marine fish	46	4247
Family3_GokushovirinaeA_MH617210	Minnow tissue	Marine fish	61	4536
Family3_GokushovirinaeA_MH617213	Macaque	Primate	38	4938	Proteobacteria	Gammaproteobacteria	Aeromonadales	Succinivibrionaceae	Succinatimonas	Succinatimonas	n/a
Family3_GokushovirinaeA_MH617216	Minnow tissue	Marine fish	42	4484	Proteobacteria	Betaproteobacteria	Nitrosomonadales	Nitrosomonadaceae	Nitrosospira	Nitrosospira	n/a
Family3_GokushovirinaeA_MH617218	Minnow tissue	Marine fish	45	4410
Family3_GokushovirinaeA_MH617222	Minnow tissue	Marine fish	49	4652
Family3_GokushovirinaeA_MH617225	Minnow tissue	Marine fish	58	4140
Family3_GokushovirinaeA_MH617227	Minnow tissue	Marine fish	58	4273	Proteobacteria	Gammaproteobacteria	Vibrionales	Vibrionaceae	Vibrio	Vibrio	n/a
Family3_GokushovirinaeA_MH617237	Minnow tissue	Marine fish	49	4891
Family3_GokushovirinaeA_MH617239	Minnow tissue	Marine fish	55	4288
Family3_GokushovirinaeA_MH617247	Minnow tissue	Marine fish	43	4208	Proteobacteria	Gammaproteobacteria	Legionellales	Legionellaceae	Legionella	Legionella	n/a
Family3_GokushovirinaeA_MH617249	Red snapper	Marine fish	49	4238
Family3_GokushovirinaeA_MH617250	Red snapper	Marine fish	40	4126
Family3_GokushovirinaeA_MH617254	Minnow tissue	Marine fish	48	4626	Proteobacteria	Gammaproteobacteria	Vibrionales	Vibrionaceae	Vibrio	Vibrio	n/a
Family3_GokushovirinaeA_MH617257	Minnow tissue	Marine fish	42	4546
Family3_GokushovirinaeA_MH617260	Minnow tissue	Marine fish	44	4485
Family3_GokushovirinaeA_MH617265	Minnow tissue	Marine fish	47	4804	Proteobacteria	Gammaproteobacteria	Enterobacterales	Enterobacteriaceae	Enterobacter	Enterobacter	n/a
Family3_GokushovirinaeA_MH617270	Minnow tissue	Marine fish	42	4598
Family3_GokushovirinaeA_MH617274	Minnow tissue	Marine fish	49	4611	Chlorobi	Bhlorobia	Chlorobiales	Chlorobiaceae	Chlorobium	Chlorobium	n/a
Family3_GokushovirinaeA_MH617276	Minnow tissue	Marine fish	58	4256
Family3_GokushovirinaeA_MH617278	Minnow tissue	Marine fish	45	4532
Family3_GokushovirinaeA_MH617279	Minnow tissue	Marine fish	56	4529
Family3_GokushovirinaeA_MH617287	Minnow tissue	Marine fish	61	4417	Firmicutes	Negativicutes	Veillonellales	Veillonellaceae	Dialister	Dialister	n/a
Family3_GokushovirinaeA_MH617293	Minnow tissue	Marine fish	49	4770
Family3_GokushovirinaeA_MH617296	Minnow tissue	Marine fish	56	4821
Family3_GokushovirinaeA_MH617302	Minnow tissue	Marine fish	56	4408
Family3_GokushovirinaeA_MH617303	Minnow tissue	Marine fish	57	4492
Family3_GokushovirinaeA_MH617304	Minnow tissue	Marine fish	47	4911
Family3_GokushovirinaeA_MH617305	Minnow tissue	Marine fish	59	4578
Family3_GokushovirinaeA_MH617307	Minnow tissue	Marine fish	43	4569
Family3_GokushovirinaeA_MH617308	Minnow tissue	Marine fish	58	4559
Family3_GokushovirinaeA_MH617311	Minnow tissue	Marine fish	46	4852
Family3_GokushovirinaeA_MH617312	Minnow tissue	Marine fish	60	4572
Family3_GokushovirinaeA_MH617316	Minnow tissue	Marine fish	42	4686
Family3_GokushovirinaeA_MH617331	Minnow tissue	Marine fish	50	4947	Chlorobi	Bhlorobia	Chlorobiales	Chlorobiaceae	Chlorobium	Chlorobium	n/a
Family3_GokushovirinaeA_MH617334	Red snapper	Marine fish	41	4471
Family3_GokushovirinaeA_MH617338	Minnow tissue	Marine fish	44	4697
Family3_GokushovirinaeA_MH617342	Red snapper	Marine fish	42	4483	Fusobacteria	Fusobacteriia	Fusobacteriales	Fusobacteriaceae	Fusobacterium	Fusobacterium	n/a
Family3_GokushovirinaeA_MH617344	Minnow tissue	Marine fish	49	4325
Family3_GokushovirinaeA_MH617349	Minnow tissue	Marine fish	55	4535
Family3_GokushovirinaeA_MH617351	Minnow tissue	Marine fish	57	4607
Family3_GokushovirinaeA_MH617359	Minnow tissue	Marine fish	48	4497	Proteobacteria	Gammaproteobacteria	Enterobacterales	Enterobacteriaceae	Salmonella	Salmonella	n/a
Family3_GokushovirinaeA_MH617364	Minnow tissue	Marine fish	50	4628
Family3_GokushovirinaeA_MH617367	Minnow tissue	Marine fish	45	4559
Family3_GokushovirinaeA_MH617374	Minnow tissue	Marine fish	45	4399
Family3_GokushovirinaeA_MH617377	Minnow tissue	Marine fish	46	4547
Family3_GokushovirinaeA_MH617379	Minnow tissue	Marine fish	60	4308
Family3_GokushovirinaeA_MH617389	Minnow tissue	Marine fish	47	4824
Family3_GokushovirinaeA_MH617398	Red snapper	Marine fish	55	4239
Family3_GokushovirinaeA_MH617402	Minnow tissue	Marine fish	54	4525
Family3_GokushovirinaeA_MH617417	Red snapper	Marine fish	42	4542
Family3_GokushovirinaeA_MH617418	Minnow tissue	Marine fish	46	4874	Synergistetes	Synergistia	Synergistales	Synergistaceae	Cloacibacillus	Cloacibacillus	n/a
Family3_GokushovirinaeA_MH617420	Minnow tissue	Marine fish	41	4806
Family3_GokushovirinaeA_MH617421	Minnow tissue	Marine fish	57	4310
Family3_GokushovirinaeA_MH617422	Minnow tissue	Marine fish	57	4624
Family3_GokushovirinaeA_MH617424	Minnow tissue	Marine fish	47	4599	Proteobacteria	Gammaproteobacteria	Legionellales	Legionellaceae	Legionella	Legionella	n/a
Family3_GokushovirinaeA_MH617432	Minnow tissue	Marine fish	50	4364
Family3_GokushovirinaeA_MH617433	Minnow tissue	Marine fish	47	4839
Family3_GokushovirinaeA_MH617439	Minnow tissue	Marine fish	47	4446
Family3_GokushovirinaeA_MH617440	Haddock tissue	Marine fish	55	4173
Family3_GokushovirinaeA_MH617442	Minnow tissue	Marine fish	51	4709
Family3_GokushovirinaeA_MH617443	Minnow tissue	Marine fish	64	4092
Family3_GokushovirinaeA_MH617454	Minnow tissue	Marine fish	48	4699
Family3_GokushovirinaeA_MH617459	Minnow tissue	Marine fish	48	4612
Family3_GokushovirinaeA_MH617468	Minnow tissue	Marine fish	46	4773
Family3_GokushovirinaeA_MH617473	Minnow tissue	Marine fish	48	4857	Proteobacteria	Gammaproteobacteria	Legionellales	Legionellaceae	Legionella	Legionella	n/a
Family3_GokushovirinaeA_MH617478	Minnow tissue	Marine fish	44	4529
Family3_GokushovirinaeA_MH617487	Minnow tissue	Marine fish	48	4811
Family3_GokushovirinaeA_MH617494	Minnow tissue	Marine fish	45	4612
Family3_GokushovirinaeA_MH617498	Minnow tissue	Marine fish	48	4682
Family3_GokushovirinaeA_MH617500	Minnow tissue	Marine fish	52	4905
Family3_GokushovirinaeA_MH617503	Minnow tissue	Marine fish	49	4558
Family3_GokushovirinaeA_MH617504	Minnow tissue	Marine fish	63	4602
Family3_GokushovirinaeA_MH617505	Minnow tissue	Marine fish	47	4558	Proteobacteria	Gammaproteobacteria	Legionellales	Legionellaceae	Legionella	Legionella	n/a
Family3_GokushovirinaeA_MH617510	Minnow tissue	Marine fish	57	4395
Family3_GokushovirinaeA_MH617513	Minnow tissue	Marine fish	45	4375
Family3_GokushovirinaeA_MH617516	Minnow tissue	Marine fish	44	4635
Family3_GokushovirinaeA_MH617519	Minnow tissue	Marine fish	37	4419	Proteobacteria	Gammaproteobacteria	Legionellales	Legionellaceae	Legionella	Legionella	n/a
Family3_GokushovirinaeA_MH617527	Minnow tissue	Marine fish	48	4888
Family3_GokushovirinaeA_MH617531	Minnow tissue	Marine fish	55	4341
Family3_GokushovirinaeA_MH617543	Minnow tissue	Marine fish	41	4483	Proteobacteria	Betaproteobacteria	Nitrosomonadales	Nitrosomonadaceae	Nitrosospira	Nitrosospira	n/a
Family3_GokushovirinaeA_MH617546	Minnow tissue	Marine fish	44	4454
Family3_GokushovirinaeA_MH617550	Minnow tissue	Marine fish	60	4327
Family3_GokushovirinaeA_MH617555	Minnow tissue	Marine fish	42	4489
Family3_GokushovirinaeA_MH617560	Minnow tissue	Marine fish	60	4412
Family3_GokushovirinaeA_MH617561	Minnow tissue	Marine fish	46	4406
Family3_GokushovirinaeA_MH617571	Minnow tissue	Marine fish	62	4873
Family3_GokushovirinaeA_MH617576	Minnow tissue	Marine fish	53	4440
Family3_GokushovirinaeA_MH617580	Minnow tissue	Marine fish	57	4244
Family3_GokushovirinaeA_MH617588	Minnow tissue	Marine fish	42	4286
Family3_GokushovirinaeA_MH617591	Minnow tissue	Marine fish	50	4281
Family3_GokushovirinaeA_MH617597	Minnow tissue	Marine fish	48	4881
Family3_GokushovirinaeA_MH617600	Minnow tissue	Marine fish	61	4451
Family3_GokushovirinaeA_MH617601	Minnow tissue	Marine fish	44	4536	Proteobacteria	Gammaproteobacteria	Enterobacterales	Enterobacteriaceae	Salmonella	Salmonella	n/a
Family3_GokushovirinaeA_MH617602	Minnow tissue	Marine fish	50	4404
Family3_GokushovirinaeA_MH617606	Minnow tissue	Marine fish	43	4535
Family3_GokushovirinaeA_MH617607	Minnow tissue	Marine fish	44	4502
Family3_GokushovirinaeA_MH617608	Minnow tissue	Marine fish	51	4940	Chlorobi	Chlorobia	Chlorobiales	Chlorobiaceae	Prosthecohloris	Prosthecochloris	n/a
Family3_GokushovirinaeA_MH617611	Minnow tissue	Marine fish	61	4568
Family3_GokushovirinaeA_MH617613	Minnow tissue	Marine fish	43	4434
Family3_GokushovirinaeA_MH617614	Minnow tissue	Marine fish	51	4810
Family3_GokushovirinaeA_MH617623	Minnow tissue	Marine fish	52	4534
Family3_GokushovirinaeA_MH617638	Minnow tissue	Marine fish	48	4532	Proteobacteria	Gammaproteobacteria	Enterobacterales	Enterobacteriaceae	Salmonella	Salmonella	n/a
Family3_GokushovirinaeA_MH617641	Minnow tissue	Marine fish	60	4398
Family3_GokushovirinaeA_MH617651	Red snapper	Marine fish	40	4642	Proteobacteria	Gammaproteobacteria	Enterobacterales	Enterobacteriaceae	Salmonella	Salmonella	n/a
Family3_GokushovirinaeA_MH617652	Minnow tissue	Marine fish	47	4977	Proteobacteria	Betaproteobacteria	Burkholderiales	Sutterellaceae	Sutterella	Sutterella	n/a
Family3_GokushovirinaeA_MH617656	Minnow tissue	Marine fish	58	4683
Family3_GokushovirinaeA_MH617660	Minnow tissue	Marine fish	49	4602
Family3_GokushovirinaeA_MH617662	Minnow tissue	Marine fish	44	4609
Family3_GokushovirinaeA_MH617663	Mouse	Other mammal	43	4732
Family3_GokushovirinaeA_MH617667	Minnow tissue	Marine fish	41	4435
Family3_GokushovirinaeA_MH617668	Rainbow trout	Freshwater fish	39	4428
Family3_GokushovirinaeA_MH617677	Minnow tissue	Marine fish	46	4776
Family3_GokushovirinaeA_MH617685	Minnow tissue	Marine fish	46	4363	Proteobacteria	Gammaproteobacteria	Enterobacterales	Enterobacteriaceae	Salmonella	Salmonella	n/a
Family3_GokushovirinaeA_MH617697	Minnow tissue	Marine fish	57	4659
Family3_GokushovirinaeA_MH617698	Minnow tissue	Marine fish	40	4877	Synergistetes	Synergistia	Synergistales	Synergistaceae	Pyramidobacter	Pyramidobacter	n/a
Family3_GokushovirinaeA_MH617699	Haddock tissue	Marine fish	46	4234
Family3_GokushovirinaeA_MH617710	Minnow tissue	Marine fish	54	4811
Family3_GokushovirinaeA_MH617712	Minnow tissue	Marine fish	44	4873
Family3_GokushovirinaeA_MH617722	Minnow tissue	Marine fish	56	4386
Family3_GokushovirinaeA_MH617723	Minnow tissue	Marine fish	46	4562
Family3_GokushovirinaeA_MH617725	Minnow tissue	Marine fish	51	4470
Family3_GokushovirinaeA_MH617728	Minnow tissue	Marine fish	51	4559
Family3_GokushovirinaeA_MH617729	Minnow tissue	Marine fish	54	4690
Family3_GokushovirinaeA_MH617731	Minnow tissue	Marine fish	46	4586
Family3_GokushovirinaeA_MH617735	Minnow tissue	Marine fish	48	4481
Family3_GokushovirinaeA_MH617740	Minnow tissue	Marine fish	55	4551
Family3_GokushovirinaeA_MH617745	Minnow tissue	Marine fish	50	4318
Family3_GokushovirinaeA_MH617754	Minnow tissue	Marine fish	56	4445
Family3_GokushovirinaeA_MH617755	Minnow tissue	Marine fish	52	4674
Family3_GokushovirinaeA_MH617756	Minnow tissue	Marine fish	53	4415
Family3_GokushovirinaeA_MH617757	Minnow tissue	Marine fish	48	4567
Family3_GokushovirinaeA_MH617758	Minnow tissue	Marine fish	40	4770
Family3_GokushovirinaeA_MH617759	Red snapper	Marine fish	51	4198
Family3_GokushovirinaeA_MH617760	Minnow tissue	Marine fish	42	4577
Family3_GokushovirinaeA_MH617765	Minnow tissue	Marine fish	46	4869	Synergistetes	Synergistia	Synergistales	Synergistaceae	Cloacibacillus	Cloacibacillus	n/a
Family3_GokushovirinaeA_MH622905	Minnow tissue	Marine fish	55	4700
Family3_GokushovirinaeA_MH622906	Minnow tissue	Marine fish	61	4450
Family3_GokushovirinaeA_MH622907	Minnow tissue	Marine fish	54	4653
Family3_GokushovirinaeA_MH622913	Minnow tissue	Marine fish	50	5048
Family3_GokushovirinaeA_MH622916	Minnow tissue	Marine fish	54	4387
Family3_GokushovirinaeA_MH622922	Minnow tissue	Marine fish	61	4490
Family3_GokushovirinaeA_MH622928	Minnow tissue	Marine fish	49	4815
Family3_GokushovirinaeA_MH622929	Minnow tissue	Marine fish	53	4525
Family3_GokushovirinaeA_MH622930	Minnow tissue	Marine fish	52	4408
Family3_GokushovirinaeA_MH622931	Minnow tissue	Marine fish	36	4497
Family3_GokushovirinaeA_MH622933	Minnow tissue	Marine fish	52	4813
Family3_GokushovirinaeA_MH622934	Minnow tissue	Marine fish	51	4822
Family3_GokushovirinaeA_MH622935	Red snapper	Marine fish	54	4233
Family3_GokushovirinaeA_MH622936	Minnow tissue	Marine fish	45	4374
Family3_GokushovirinaeA_MH622941	Minnow tissue	Marine fish	49	4455
Family3_GokushovirinaeA_MH648903	Red snapper	Marine fish	43	4294
Family3_GokushovirinaeA_MH648905	Red snapper	Marine fish	41	4151
Family3_GokushovirinaeA_MH648945	Red snapper	Marine fish	40	4146
Family3_GokushovirinaeA_MH648953	Red snapper	Marine fish	39	4323
Family3_GokushovirinaeA_MH648961	Sea bass	Marine fish	41	4446	Proteobacteria	Betaproteobacteria	Nitrosomonadales	Gallionellaceae	Gallionella	Gallionella	n/a
Family3_GokushovirinaeA_MH648988	Sea bass	Marine fish	41	4463	Proteobacteria	Gammaproteobacteria	Oceanospirllales	Alcanivoracaceae	Alcanivorax	Alcanivorax	n/a
Family3_GokushovirinaeA_MH649001	Red snapper	Marine fish	41	4232
Family3_GokushovirinaeA_MH649020	Red snapper	Marine fish	38	4307
Family3_GokushovirinaeA_MH649032	Red snapper	Marine fish	41	4299
Family3_GokushovirinaeA_MH649073	Sea bass	Marine fish	43	4437
Family3_GokushovirinaeA_MH649086	Red snapper	Marine fish	36	4098
Family3_GokushovirinaeA_MH649164	Red snapper	Marine fish	41	4165
Family3_GokushovirinaeA_MH649173	Red snapper	Marine fish	41	4291
Family3_GokushovirinaeA_MH649265	Sea bass	Marine fish	44	4155
Family3_GokushovirinaeA_MH931003	Coptotermes formosus	Insect	47	4898
Family3_GokushovirinaeA_MH992155	Bee	Insect	44	4557
Family3_GokushovirinaeA_MH992156	Bee	Insect	53	4469
Family3_GokushovirinaeA_MH992157	Bee	Insect	52	4770
Family3_GokushovirinaeA_MH992158	Bee	Insect	45	4691
Family3_GokushovirinaeA_MH992159	Bee	Insect	65	4661
Family3_GokushovirinaeA_MH992160	Bee	Insect	46	4600
Family3_GokushovirinaeA_MH992161	Bee	Insect	49	4584	Proteobacteria	Gammaproteobacteria	Aeromonadales	Succinivibrionaceae	Succinivibrio	Succinivibrio	n/a
Family3_GokushovirinaeA_MH992162	Bee	Insect	50	4529
Family3_GokushovirinaeA_MH992165	Bee	Insect	50	4703
Family3_GokushovirinaeA_MH992169	Bee	Insect	41	4410
Family3_GokushovirinaeA_MH992170	Bee	Insect	53	4345	Proteobacteria	Betaproteobacteria	Nitrosomonadales	Gallionellaceae	Gallionella	Gallionella	n/a
Family3_GokushovirinaeA_MH992172	Bee	Insect	50	4529
Family3_GokushovirinaeA_MH992174	Bee	Insect	52	4770
Family3_GokushovirinaeA_MH992175	Bee	Insect	65	4661
Family3_GokushovirinaeA_MH992176	Bee	Insect	45	4633
Family3_GokushovirinaeA_MH992177	Bee	Insect	46	4600
Family3_GokushovirinaeA_MH992178	Bee	Insect	42	4587
Family3_GokushovirinaeA_MH992179	Bee	Insect	50	4529
Family3_GokushovirinaeA_MH992181	Bee	Insect	43	4893
Family3_GokushovirinaeA_MH992182	Bee	Insect	52	4882
Family3_GokushovirinaeA_MH992183	Bee	Insect	44	4756
Family3_GokushovirinaeA_MH992184	Bee	Insect	52	4737	Proteobacteria	Gammaproteobacteria	Oceanospirillales	Natronospirillaceae	Natronospirillum	Natronospirillum	n/a
Family3_GokushovirinaeA_MH992185	Bee	Insect	57	4719
Family3_GokushovirinaeA_MH992187	Bee	Insect	45	4633
Family3_GokushovirinaeA_MH992188	Bee	Insect	43	4608
Family3_GokushovirinaeA_MH992189	Bee	Insect	46	4600
Family3_GokushovirinaeA_MH992190	Bee	Insect	43	4582
Family3_GokushovirinaeA_MH992191	Bee	Insect	47	4578	Proteobacteria	Gammaproteobacteria			Candidatus Thioglobus	CandidatusThioglobus	n/a
Family3_GokushovirinaeA_MH992193	Bee	Insect	47	4569
Family3_GokushovirinaeA_MH992194	Bee	Insect	51	4566
Family3_GokushovirinaeA_MH992195	Bee	Insect	47	4559
Family3_GokushovirinaeA_MH992196	Bee	Insect	44	4557
Family3_GokushovirinaeA_MH992197	Bee	Insect	44	4548
Family3_GokushovirinaeA_MH992198	Bee	Insect	50	4529
Family3_GokushovirinaeA_MH992200	Bee	Insect	61	4507
Family3_GokushovirinaeA_MH992203	Bee	Insect	43	4470
Family3_GokushovirinaeA_MH992205	Bee	Insect	48	4448
Family3_GokushovirinaeA_MH992207	Bee	Insect	41	4431
Family3_GokushovirinaeA_MH992209	Bee	Insect	55	4394	Proteobacteria	Betaproteobacteria	Burkholderiales	Sutterellaceae	Sutterella	Sutterella	n/a
Family3_GokushovirinaeA_MH992210	Bee	Insect	59	4392
Family3_GokushovirinaeA_MH992211	Bee	Insect	55	4355
Family3_GokushovirinaeA_MH992212	Bee	Insect	42	4348	Proteobacteria	Gammaproteobacteria	Vibrionales	Vibrionaceae	Vibrio	Vibrio	n/a
Family3_GokushovirinaeA_MH992213	Bee	Insect	59	4346
Family3_GokushovirinaeA_MH992218	Bee	Insect	45	4278
Family3_GokushovirinaeA_Minot_Diet_LF_HF_2016_3_454_NODE_104_length_5163_cov_92801033	Human	Primate	41	5163	Firmicutes	Negativicutes	Acidaminococcales	Acidaminococcaceae	Phascolarctobacterium	Phascolarctobacterium	n/a
Family3_GokushovirinaeA_Minot_Diet_LF_HF_2019_4_454_NODE_38_length_4926_cov_3941863	Human	Primate	44	4926	Proteobacteria	Betaproteobacteria	Burkholderiales	Sutterellaceae	Parasutterella	Parasutterella	n/a
Family3_GokushovirinaeA_Minot_Diet_LF_HF_2019_4_454_NODE_42_length_4677_cov_10895604	Human	Primate	40	4677
Family3_GokushovirinaeA_Minot_Diet_SRR5088936_NODE_638_length_5073_cov_423316261	Human	Primate	41	5074	Firmicutes	Negativicutes	Acidaminococcales	Acidaminococcaceae	Phascolarctobacterium	Phascolarctobacterium	n/a
Family3_GokushovirinaeA_Minot_Diet_SRR5088937_NODE_197_length_4877_cov_4694194940	Human	Primate	43	4877	Proteobacteria	Betaproteobacteria	Burkholderiales	Sutterellaceae	Parasutterella	Parasutterella	n/a
Family3_GokushovirinaeA_Minot_Diet_SRR5088938_NODE_486_length_5088_cov_245071329	Human	Primate	41	5088	Firmicutes	Negativicutes	Acidaminococcales	Acidaminococcaceae	Phascolarctobacterium	Phascolarctobacterium	n/a
Family3_GokushovirinaeA_Minot_Diet_SRR5088940_NODE_921_length_5084_cov_3825605687	Human	Primate	41	5086	Firmicutes	Negativicutes	Acidaminococcales	Acidaminococcaceae	Phascolarctobacterium	Phascolarctobacterium	n/a
Family3_GokushovirinaeA_MK012432	Crucian	Marine invertebrate	55	4295
Family3_GokushovirinaeA_MK012444	Crucian	Marine invertebrate	58	4374
Family3_GokushovirinaeA_MK012456	Crucian	Marine invertebrate	56	4486
Family3_GokushovirinaeA_MK012469	Crucian	Marine invertebrate	59	4392
Family3_GokushovirinaeA_MK012480	Crucian	Marine invertebrate	58	4389
Family3_GokushovirinaeA_MK012483	Crucian	Marine invertebrate	54	4287
Family3_GokushovirinaeA_MK249127	Blackfly	Insect	48	4873
Family3_GokushovirinaeA_MK249128	Blackfly	Insect	48	4544
Family3_GokushovirinaeA_MK249129	Blackfly	Insect	54	4625
Family3_GokushovirinaeA_MK249130	Blackfly	Insect	51	4660
Family3_GokushovirinaeA_MK249131	Blackfly	Insect	54	4594
Family3_GokushovirinaeA_MK249134	Blackfly	Insect	57	4483
Family3_GokushovirinaeA_MK249135	Blackfly	Insect	54	4324
Family3_GokushovirinaeA_MK249136	Blackfly	Insect	51	4656
Family3_GokushovirinaeA_MK249137	Blackfly	Insect	51	4565
Family3_GokushovirinaeA_MK249139	Blackfly	Insect	51	4582	Firmicutes	Clostridia	Eubacteriales	Oscillospiraceae	Pseudoflavonifractor	Pseudoflavonifractor	n/a
Family3_GokushovirinaeA_MK249140	Blackfly	Insect	53	4694
Family3_GokushovirinaeA_MK249141	Blackfly	Insect	55	4557
Family3_GokushovirinaeA_MK249142	Blackfly	Insect	53	4689
Family3_GokushovirinaeA_MK249143	Blackfly	Insect	56	4474
Family3_GokushovirinaeA_MK249144	Blackfly	Insect	55	4841
Family3_GokushovirinaeA_MK249145	Blackfly	Insect	48	4727
Family3_GokushovirinaeA_MK249146	Blackfly	Insect	36	4498	Proteobacteria	Gammaproteobacteria	Vibrionales	Vibrionaceae	Vibrio	Vibrio	n/a
Family3_GokushovirinaeA_MK249147	Blackfly	Insect	55	4461
Family3_GokushovirinaeA_MK249149	Blackfly	Insect	50	4565
Family3_GokushovirinaeA_MK249150	Blackfly	Insect	50	4633
Family3_GokushovirinaeA_MK249151	Blackfly	Insect	52	4521
Family3_GokushovirinaeA_MK249152	Blackfly	Insect	51	4731
Family3_GokushovirinaeA_MK249153	Blackfly	Insect	50	4581
Family3_GokushovirinaeA_MK249154	Blackfly	Insect	48	4667
Family3_GokushovirinaeA_MK249155	Blackfly	Insect	54	4637
Family3_GokushovirinaeA_MK249156	Blackfly	Insect	56	4980
Family3_GokushovirinaeA_MK249158	Blackfly	Insect	48	4633	Proteobacteria	Gammaproteobacteria	Vibrionales	Vibrionaceae	Vibrio	Vibrio	n/a
Family3_GokushovirinaeA_MK249159	Blackfly	Insect	57	4901
Family3_GokushovirinaeA_MK249160	Blackfly	Insect	55	4870
Family3_GokushovirinaeA_MK249161	Blackfly	Insect	50	4765
Family3_GokushovirinaeA_MK249162	Blackfly	Insect	50	4789
Family3_GokushovirinaeA_MK249163	Blackfly	Insect	46	4774
Family3_GokushovirinaeA_MK249164	Blackfly	Insect	53	4711	Proteobacteria	Gammaproteobacteria	Oceanospirllales	Alcanivoracaceae	Alcanivorax	Alcanivorax	n/a
Family3_GokushovirinaeA_MK249165	Blackfly	Insect	48	4858
Family3_GokushovirinaeA_MK249166	Blackfly	Insect	49	4799
Family3_GokushovirinaeA_MK249167	Blackfly	Insect	55	4825
Family3_GokushovirinaeA_MK249168	Blackfly	Insect	52	4779
Family3_GokushovirinaeA_MK249169	Blackfly	Insect	50	4768	Proteobacteria	Gammaproteobacteria	Oceanospirllales	Alcanivoracaceae	Alcanivorax	Alcanivorax	n/a
Family3_GokushovirinaeA_MK249170	Blackfly	Insect	49	4615
Family3_GokushovirinaeA_MK249171	Blackfly	Insect	55	4630
Family3_GokushovirinaeA_MK249172	Blackfly	Insect	59	4733
Family3_GokushovirinaeA_MK249173	Blackfly	Insect	57	4721
Family3_GokushovirinaeA_MK249174	Blackfly	Insect	48	4646
Family3_GokushovirinaeA_MK249175	Blackfly	Insect	51	4700
Family3_GokushovirinaeA_MK249176	Blackfly	Insect	47	4706
Family3_GokushovirinaeA_MK249177	Blackfly	Insect	50	4721
Family3_GokushovirinaeA_MK249178	Blackfly	Insect	50	4692
Family3_GokushovirinaeA_MK249179	Blackfly	Insect	57	4680
Family3_GokushovirinaeA_MK249180	Blackfly	Insect	47	4706
Family3_GokushovirinaeA_MK249181	Blackfly	Insect	57	4647
Family3_GokushovirinaeA_MK249182	Blackfly	Insect	54	4618
Family3_GokushovirinaeA_MK249183	Blackfly	Insect	47	4608
Family3_GokushovirinaeA_MK249184	Blackfly	Insect	51	4596
Family3_GokushovirinaeA_MK249185	Blackfly	Insect	55	4590
Family3_GokushovirinaeA_MK249186	Blackfly	Insect	55	4621
Family3_GokushovirinaeA_MK249187	Blackfly	Insect	56	4617
Family3_GokushovirinaeA_MK249188	Blackfly	Insect	51	4591
Family3_GokushovirinaeA_MK249189	Blackfly	Insect	51	4499
Family3_GokushovirinaeA_MK249190	Blackfly	Insect	54	4510
Family3_GokushovirinaeA_MK249192	Blackfly	Insect	50	4581
Family3_GokushovirinaeA_MK249194	Blackfly	Insect	54	4570
Family3_GokushovirinaeA_MK249195	Blackfly	Insect	50	4498
Family3_GokushovirinaeA_MK249196	Blackfly	Insect	52	4558
Family3_GokushovirinaeA_MK249197	Blackfly	Insect	52	4488
Family3_GokushovirinaeA_MK249198	Blackfly	Insect	52	4551
Family3_GokushovirinaeA_MK249200	Blackfly	Insect	52	4547
Family3_GokushovirinaeA_MK249201	Blackfly	Insect	55	4538
Family3_GokushovirinaeA_MK249202	Blackfly	Insect	54	4471
Family3_GokushovirinaeA_MK249203	Blackfly	Insect	55	4529
Family3_GokushovirinaeA_MK249204	Blackfly	Insect	53	4521
Family3_GokushovirinaeA_MK249205	Blackfly	Insect	50	4549
Family3_GokushovirinaeA_MK249206	Blackfly	Insect	55	4460
Family3_GokushovirinaeA_MK249209	Blackfly	Insect	55	4438
Family3_GokushovirinaeA_MK249210	Blackfly	Insect	58	4483
Family3_GokushovirinaeA_MK249211	Blackfly	Insect	56	4350
Family3_GokushovirinaeA_MK249212	Blackfly	Insect	53	4484
Family3_GokushovirinaeA_MK249213	Blackfly	Insect	50	4502
Family3_GokushovirinaeA_MK249214	Blackfly	Insect	54	4487	Chlorobi	Bhlorobia	Chlorobiales	Chlorobiaceae	Chlorobium	Chlorobium	n/a
Family3_GokushovirinaeA_MK249218	Blackfly	Insect	56	4387
Family3_GokushovirinaeA_MK249219	Blackfly	Insect	45	4445	Proteobacteria	Gammaproteobacteria	Enterobacterales	Enterobacteriaceae	Salmonella	Salmonella	n/a
Family3_GokushovirinaeA_MK249220	Blackfly	Insect	50	4400
Family3_GokushovirinaeA_MK249221	Blackfly	Insect	51	4422
Family3_GokushovirinaeA_MK249223	Blackfly	Insect	52	4368
Family3_GokushovirinaeA_MK249224	Blackfly	Insect	46	4293
Family3_GokushovirinaeA_MK249225	Blackfly	Insect	52	4351
Family3_GokushovirinaeA_MK249226	Blackfly	Insect	50	4276
Family3_GokushovirinaeA_MK249227	Blackfly	Insect	47	4318
Family3_GokushovirinaeA_MK249229	Blackfly	Insect	55	4320
Family3_GokushovirinaeA_MK249230	Blackfly	Insect	50	4302
Family3_GokushovirinaeA_MK249231	Blackfly	Insect	60	4238
Family3_GokushovirinaeA_MK249233	Blackfly	Insect	55	4170
Family3_GokushovirinaeA_MK496723	Capybara	Other mammal	38	5134
Family3_GokushovirinaeA_MK496732	Capybara	Other mammal	45	4996
Family3_GokushovirinaeA_MK496733	Capybara	Other mammal	47	4989
Family3_GokushovirinaeA_MK496736	Capybara	Other mammal	43	4955
Family3_GokushovirinaeA_MK496739	Capybara	Other mammal	46	4915
Family3_GokushovirinaeA_MK496742	Capybara	Other mammal	46	4852
Family3_GokushovirinaeA_MK496745	Capybara	Other mammal	36	4718
Family3_GokushovirinaeA_MK496747	Capybara	Other mammal	51	4635
Family3_GokushovirinaeA_MK496752	Capybara	Other mammal	50	4558
Family3_GokushovirinaeA_MK496753	Capybara	Other mammal	45	4530
Family3_GokushovirinaeA_MK496791	Capybara	Other mammal	38	5250
Family3_GokushovirinaeA_MK496807	Capybara	Other mammal	34	4780
Family3_GokushovirinaeA_MK496814	Capybara	Other mammal	34	4609
Family3_GokushovirinaeA_MK496818	Capybara	Other mammal	47	4526
Family3_GokushovirinaeA_MK496822	Capybara	Other mammal	42	4323
Family3_GokushovirinaeA_MK496823	Capybara	Other mammal	40	4307
Family3_GokushovirinaeA_MK496825	Capybara	Other mammal	40	4289	Planctomycetes	Phycisphaerae	Sedimentisphaerales	Sendimentisphaeraceae	Sedimentisphaera	Sedimentisphaera	n/a
Family3_GokushovirinaeA_MK765602	Tortoise	Reptile	39	4829
Family3_GokushovirinaeA_MN379633	Chicken	Bird	49	4831
Family3_GokushovirinaeA_MN379634	Chicken	Bird	46	5058
Family3_GokushovirinaeA_MN379641	Chicken	Bird	45	5037
Family3_GokushovirinaeA_MN379642	Chicken	Bird	50	4939
Family3_GokushovirinaeA_MN379651	Chicken	Bird	40	4743	Proteobacteria	Gammaproteobacteria	Enterobacterales	Enterobacteriaceae	Salmonella	Salmonella	n/a
Family3_GokushovirinaeA_Monaco_MBA1021_NODE_10_length_5043_cov_12703488	Human	Primate	37	5045	Proteobacteria	Gammaproteobacteria	Aeromonadales	Succinivibrionaceae	Succinatimonas	Succinatimonas	n/a
Family3_GokushovirinaeA_Monaco_MBA1029_NODE_21_length_6967_cov_2714347656	Human	Primate	46	4994
Family3_GokushovirinaeA_Monaco_MBA1133_NODE_1826_length_5098_cov_6940710	Human	Primate	42	5099	Firmicutes	Negativicutes	Acidaminococcales	Acidaminococcaceae	Phascolarctobacterium	Phascolarctobacterium	n/a
Family3_GokushovirinaeA_Monaco_MBA1155_NODE_128_length_5037_cov_378868125	Human	Primate	45	5037	Firmicutes	Negativicutes	Veillonellales	Veillonellaceae	Dialister	Dialister	n/a
Family3_GokushovirinaeA_Monaco_MBA1731_NODE_65_length_5266_cov_73327960	Human	Primate	44	5266
Family3_GokushovirinaeA_Monaco_MBA1747_NODE_414_length_5504_cov_14019637	Human	Primate	33	5504
Family3_GokushovirinaeA_Monaco_MBA1749_NODE_1036_length_5024_cov_1058423626	Human	Primate	46	5024	Firmicutes	Negativicutes	Veillonellales	Veillonellaceae	Dialister	Dialister	n/a
Family3_GokushovirinaeA_Monaco_MBA1749_NODE_881_length_5549_cov_43603203	Human	Primate	40	5549	Firmicutes	Negativicutes	Acidaminococcales	Acidaminococcaceae	Phascolarctobacterium	Phascolarctobacterium	n/a
Family3_GokushovirinaeA_Monaco_MBA1750_NODE_1162_length_5270_cov_12925407	Human	Primate	31	5270
Family3_GokushovirinaeA_Monaco_MBA1750_NODE_1345_length_4757_cov_29334538	Human	Primate	43	4757
Family3_GokushovirinaeA_Monaco_MBA1754_NODE_34_length_5376_cov_114501222	Human	Primate	33	5376
Family3_GokushovirinaeA_Monaco_MBA1754_NODE_35_length_5018_cov_139117469	Human	Primate	45	5018	Firmicutes	Negativicutes	Veillonellales	Veillonellaceae	Dialister	Dialister	n/a
Family3_GokushovirinaeA_Monaco_MBA1754_NODE_37_length_4965_cov_7893075	Human	Primate	45	4965
Family3_GokushovirinaeA_Monaco_MBA1755_NODE_485_length_4923_cov_51045399	Human	Primate	46	4924
Family3_GokushovirinaeA_Monaco_MBA1758_NODE_538_length_5304_cov_4055439	Human	Primate	34	5304
Family3_GokushovirinaeA_Monaco_MBA1759_NODE_114_length_4989_cov_13626267	Human	Primate	37	4989
Family3_GokushovirinaeA_Monaco_MBA1759_NODE_129_length_4619_cov_240853637	Human	Primate	46	4619	Proteobacteria	Betaproteobacteria	Burkholderiales	Oxalobacteraceae	Oxalobacter	Oxalobacter	n/a
Family3_GokushovirinaeA_Monaco_MBA4031_NODE_275_length_5035_cov_96270281	Human	Primate	37	5035	Proteobacteria	Gammaproteobacteria	Aeromonadales	Succinivibrionaceae	Succinatimonas	Succinatimonas	n/a
Family3_GokushovirinaeA_Monaco_MBA4031_NODE_284_length_4951_cov_8211397	Human	Primate	45	4951
Family3_GokushovirinaeA_Monaco_MBA4038_NODE_152_length_4933_cov_24786593	Human	Primate	45	4935
Family3_GokushovirinaeA_MT310008	Wastewater	Wastewater	52	4765
Family3_GokushovirinaeA_Nadia_combined_trimmed_NODE_3440_length_5099_cov_2509245638	Human	Primate	41	5099
Family3_GokushovirinaeA_Nadia_combined_trimmed_NODE_3608_length_4980_cov_3083866193	Human	Primate	41	4980
Family3_GokushovirinaeA_Nadia_combined_trimmed_NODE_3859_length_4839_cov_351780518	Human	Primate	38	4841	Firmicutes	Negativicutes	Selenomonadales	Selenomonadaceae	Megamonas	Megamonas	n/a
Family3_GokushovirinaeA_NC_022790	Ocean	Marine	40	4129
Family3_GokushovirinaeA_NC_027633	Sphagnum	Sediment/soil	37	4609	Proteobacteria	Gammaproteobacteria	Cellvibrionales	Spongiibacteraceae	Spongiibacter	Spongiibacter	n/a
Family3_GokushovirinaeA_NC_027636	Sphagnum	Sediment/soil	52	4501	Proteobacteria	Betaproteobacteria	Nitrosomonadales	Nitrosomonadaceae	Nitrosospira	Nitrosospira	n/a
Family3_GokushovirinaeA_NC_027637	Sphagnum	Sediment/soil	40	4656
Family3_GokushovirinaeA_NC_027642	Sphagnum	Sediment/soil	50	4624
Family3_GokushovirinaeA_NC_027645	Sphagnum	Sediment/soil	53	4631
Family3_GokushovirinaeA_NC_028993	boiling spring	Freshwater	42	4468	Proteobacteria	Gammaproteobacteria	Enterobacterales	Enterobacteriaceae	Salmonella	Salmonella	n/a
Family3_GokushovirinaeA_NC_028994	boiling spring	Freshwater	40	4273	Planctomycetes	Phycisphaerae	Sedimentisphaerales	Sendimentisphaeraceae	Sedimentisphaera	Sedimentisphaera	n/a
Family3_GokushovirinaeA_NC_030458	Pan troglodytes	Primate	45	5016
Family3_GokushovirinaeA_NC_030472	Pan troglodytes	Primate	46	4851
Family3_GokushovirinaeA_NC_040342	Alces alces	Other mammal	32	5398
Family3_GokushovirinaeA_Norman_103_NODE_26_length_5072_cov_47985250	Human	Primate	41	5074	Firmicutes	Negativicutes	Acidaminococcales	Acidaminococcaceae	Phascolarctobacterium	Phascolarctobacterium	n/a
Family3_GokushovirinaeA_Norman_104_NODE_43_length_4564_cov_20940785	Human	Primate	56	4564
Family3_GokushovirinaeA_Norman_106_NODE_20_length_4807_cov_20224933923	Human	Primate	41	4807	Proteobacteria	Betaproteobacteria	Burkholderiales	Sutterellaceae	Turicimonas	Turicimonas	n/a
Family3_GokushovirinaeA_Norman_107_NODE_62_length_4950_cov_632570787	Human	Primate	40	4950	Firmicutes	Negativicutes	Acidaminococcales	Acidaminococcaceae	Phascolarctobacterium	Phascolarctobacterium	n/a
Family3_GokushovirinaeA_Norman_110_NODE_17_length_5097_cov_13353828	Human	Primate	41	5097	Firmicutes	Negativicutes	Acidaminococcales	Acidaminococcaceae	Phascolarctobacterium	Phascolarctobacterium	n/a
Family3_GokushovirinaeA_Norman_126_NODE_31_length_5048_cov_1606516123	Human	Primate	44	5048
Family3_GokushovirinaeA_Norman_13_NODE_102_length_4922_cov_80061434	Human	Primate	41	4924
Family3_GokushovirinaeA_Norman_13_NODE_92_length_5320_cov_1545909212	Human	Primate	36	5322
Family3_GokushovirinaeA_Norman_135_NODE_98_length_5193_cov_5912184897	Human	Primate	40	5192	Firmicutes	Negativicutes	Acidaminococcales	Acidaminococcaceae	Phascolarctobacterium	Phascolarctobacterium	n/a
Family3_GokushovirinaeA_Norman_136_NODE_50_length_7282_cov_173791892	Human	Primate	41	5025	Firmicutes	Negativicutes	Acidaminococcales	Acidaminococcaceae	Phascolarctobacterium	Phascolarctobacterium	n/a
Family3_GokushovirinaeA_Norman_143_NODE_16_length_4955_cov_43823469	Human	Primate	45	4957	Firmicutes	Negativicutes	Acidaminococcales	Acidaminococcaceae	Phascolarctobacterium	Phascolarctobacterium	n/a
Family3_GokushovirinaeA_Norman_145_NODE_36_length_5007_cov_246466478	Human	Primate	41	5007	Firmicutes	Negativicutes	Acidaminococcales	Acidaminococcaceae	Phascolarctobacterium	Phascolarctobacterium	n/a
Family3_GokushovirinaeA_Norman_154_NODE_44_length_8398_cov_3779403812	Human	Primate	47	5065
Family3_GokushovirinaeA_Norman_159_NODE_115_length_4967_cov_399016897	Human	Primate	40	4969
Family3_GokushovirinaeA_Norman_164_NODE_21_length_5093_cov_9082771	Human	Primate	42	5044	Firmicutes	Negativicutes	Acidaminococcales	Acidaminococcaceae	Phascolarctobacterium	Phascolarctobacterium	n/a
Family3_GokushovirinaeA_Norman_165_NODE_34_length_5102_cov_67035467	Human	Primate	41	5104	Firmicutes	Negativicutes	Acidaminococcales	Acidaminococcaceae	Phascolarctobacterium	Phascolarctobacterium	n/a
Family3_GokushovirinaeA_Norman_19_NODE_37_length_5024_cov_2487061984	Human	Primate	44	5024
Family3_GokushovirinaeA_Norman_25_NODE_33_length_4835_cov_38562134	Human	Primate	44	4837	Proteobacteria	Betaproteobacteria	Burkholderiales	Sutterellaceae	Parasutterella	Parasutterella	n/a
Family3_GokushovirinaeA_Norman_38_NODE_25_length_10180_cov_14236396148	Human	Primate	41	5209	Firmicutes	Negativicutes	Acidaminococcales	Acidaminococcaceae	Phascolarctobacterium	Phascolarctobacterium	n/a
Family3_GokushovirinaeA_Norman_52_NODE_39_length_8538_cov_2376265826	Human	Primate	42	4991	Firmicutes	Negativicutes	Acidaminococcales	Acidaminococcaceae	Phascolarctobacterium	Phascolarctobacterium	n/a
Family3_GokushovirinaeA_Norman_53_NODE_126_length_5092_cov_1319045265	Human	Primate	41	5092	Firmicutes	Negativicutes	Acidaminococcales	Acidaminococcaceae	Phascolarctobacterium	Phascolarctobacterium	n/a
Family3_GokushovirinaeA_Norman_65_NODE_5_length_9607_cov_356163212	Human	Primate	42	5020	Firmicutes	Negativicutes	Acidaminococcales	Acidaminococcaceae	Phascolarctobacterium	Phascolarctobacterium	n/a
Family3_GokushovirinaeA_Norman_68_NODE_52_length_5088_cov_128590105	Human	Primate	41	5090	Firmicutes	Negativicutes	Acidaminococcales	Acidaminococcaceae	Phascolarctobacterium	Phascolarctobacterium	n/a
Family3_GokushovirinaeA_Norman_82_NODE_18_length_5043_cov_5926022	Human	Primate	41	5044	Firmicutes	Negativicutes	Acidaminococcales	Acidaminococcaceae	Phascolarctobacterium	Phascolarctobacterium	n/a
Family3_GokushovirinaeA_Norman_91_NODE_47_length_5100_cov_15670961	Human	Primate	41	5100	Firmicutes	Negativicutes	Acidaminococcales	Acidaminococcaceae	Phascolarctobacterium	Phascolarctobacterium	n/a
Family3_GokushovirinaeA_Norman_96_NODE_13_length_5094_cov_28316730	Human	Primate	40	5094	Firmicutes	Negativicutes	Acidaminococcales	Acidaminococcaceae	Phascolarctobacterium	Phascolarctobacterium	n/a
Family3_GokushovirinaeA_NSCC010000461	Isoptera/hindgut	Insect	48	4425	Proteobacteria	Gammaproteobacteria	Enterobacterales	Enterobacteriaceae	Citrobacter	Escherichia	no
Family3_GokushovirinaeA_NWRV010000021	Unknown	Unknown	47	4515	Proteobacteria	Gammaproteobacteria	Enterobacterales	Enterobacteriaceae	Escherichia
Family3_GokushovirinaeA_NZ_BFFT01000021	Bos taurus feces	Other mammal	49	4549	Proteobacteria	Gammaproteobacteria	Enterobacterales	Enterobacteriaceae	Escherichia	Escherichia	yes
Family3_GokushovirinaeA_NZ_BFGA01000002	Bos taurus feces	Other mammal	46	4515	Proteobacteria	Gammaproteobacteria	Enterobacterales	Enterobacteriaceae	Escherichia
Family3_GokushovirinaeA_NZ_BFKL01000002	Bos taurus feces	Other mammal	49	4550	Proteobacteria	Gammaproteobacteria	Enterobacterales	Enterobacteriaceae	Escherichia	Escherichia	yes
Family3_GokushovirinaeA_NZ_BGHK01000016	Bos taurus feces	Other mammal	49	4550	Proteobacteria	Gammaproteobacteria	Enterobacterales	Enterobacteriaceae	Escherichia	Escherichia	yes
Family3_GokushovirinaeA_NZ_BGHX01000135	Bos taurus feces	Other mammal	46	4515	Proteobacteria	Gammaproteobacteria	Enterobacterales	Enterobacteriaceae	Escherichia
Family3_GokushovirinaeA_NZ_BICB01000013_	Bos taurus feces	Other mammal	49	4550	Proteobacteria	Gammaproteobacteria	Enterobacterales	Enterobacteriaceae	Escherichia	Escherichia	yes
Family3_GokushovirinaeA_NZ_CP010122_Ecoli_C5	Bos taurus feces	Other mammal	46	4515	Proteobacteria	Gammaproteobacteria	Enterobacterales	Enterobacteriaceae	Escherichia	Escherichia	yes
Family3_GokushovirinaeA_NZ_CP015229_Ecoli_06-00048	Medicago sativa	Plant	49	4603	Proteobacteria	Gammaproteobacteria	Enterobacterales	Enterobacteriaceae	Escherichia	Escherichia	yes
Family3_GokushovirinaeA_NZ_CP022690_Kosakonia_cowanii_strain_Esp_Z	Anopheles	Insect	44	4495	Proteobacteria	Gammaproteobacteria	Enterobacterales	Enterobacteriaceae	Kosakonia
Family3_GokushovirinaeA_NZ_CYAS01000031_Ecoli_201534_aEPEC	Homo sapiens feces	Primate	49	4568	Proteobacteria	Gammaproteobacteria	Enterobacterales	Enterobacteriaceae	Escherichia	Escherichia	yes
Family3_GokushovirinaeA_NZ_CYFD01000013_Ecoli_403523	Homo sapiens feces	Primate	49	4568	Proteobacteria	Gammaproteobacteria	Enterobacterales	Enterobacteriaceae	Escherichia	Escherichia	yes
Family3_GokushovirinaeA_NZ_CYFR01000027_Ecoli_G302544	Homo sapiens feces	Primate	49	4590	Proteobacteria	Gammaproteobacteria	Enterobacterales	Enterobacteriaceae	Escherichia	Escherichia	yes
Family3_GokushovirinaeA_NZ_JXUH01000043_Ecoli_131/07	Bos taurus mastitis	Other mammal	46	4376	Proteobacteria	Gammaproteobacteria	Enterobacterales	Enterobacteriaceae	Escherichia
Family3_GokushovirinaeA_NZ_JZMH01000001_Ecoli_HT2012EP08	Marmota himalayana	Other mammal	46	4515	Proteobacteria	Gammaproteobacteria	Enterobacterales	Enterobacteriaceae	Escherichia
Family3_GokushovirinaeA_NZ_JZMN01000001_Ecoli_HT2012EP03	Marmota himalayana	Other mammal	46	4515	Proteobacteria	Gammaproteobacteria	Enterobacterales	Enterobacteriaceae	Escherichia
Family3_GokushovirinaeA_NZ_JZMW01000153_Ecoli_HT2012DB23	Marmota himalayana	Other mammal	48	4600	Proteobacteria	Gammaproteobacteria	Enterobacterales	Enterobacteriaceae	Escherichia	Escherichia	yes
Family3_GokushovirinaeA_NZ_JZMX01000110_HT2012N12	Marmota himalayana	Other mammal	48	4600	Proteobacteria	Gammaproteobacteria	Enterobacterales	Enterobacteriaceae	Escherichia	Escherichia	yes
Family3_GokushovirinaeA_NZ_JZND01000022	Marmota himalayana	Other mammal	48	4600	Proteobacteria	Gammaproteobacteria	Enterobacterales	Enterobacteriaceae	Escherichia	Escherichia	yes
Family3_GokushovirinaeA_NZ_JZNF01000013_Ecoli_HT2012DB15	Marmota himalayana	Other mammal	47	4600	Proteobacteria	Gammaproteobacteria	Enterobacterales	Enterobacteriaceae	Escherichia	Escherichia	yes
Family3_GokushovirinaeA_NZ_JZNH01000041	Marmota himalayana	Other mammal	47	4609	Proteobacteria	Gammaproteobacteria	Enterobacterales	Enterobacteriaceae	Escherichia	Escherichia	yes
Family3_GokushovirinaeA_NZ_JZNL01000028	Marmota himalayana	Other mammal	48	4476	Proteobacteria	Gammaproteobacteria	Enterobacterales	Enterobacteriaceae	Escherichia	Escherichia	yes
Family3_GokushovirinaeA_NZ_JZNS01000038	Marmota himalayana	Other mammal	47	4609	Proteobacteria	Gammaproteobacteria	Enterobacterales	Enterobacteriaceae	Escherichia	Escherichia	yes
Family3_GokushovirinaeA_NZ_JZNV01000079_Ecoli_HT2012092	Marmota himalayana	Other mammal	48	4648	Proteobacteria	Gammaproteobacteria	Enterobacterales	Enterobacteriaceae	Escherichia	Escherichia	yes
Family3_GokushovirinaeA_NZ_JZNW01000179_HT2012098	Marmota himalayana	Other mammal	48	4600	Proteobacteria	Gammaproteobacteria	Enterobacterales	Enterobacteriaceae	Escherichia	Escherichia	yes
Family3_GokushovirinaeA_NZ_JZOD01000076_Ecoli_HT2012004	Marmota himalayana	Other mammal	47	4584	Proteobacteria	Gammaproteobacteria	Enterobacterales	Enterobacteriaceae	Escherichia
Family3_GokushovirinaeA_NZ_JZOF01000021	Marmota himalayana	Other mammal	48	4479	Proteobacteria	Gammaproteobacteria	Enterobacterales	Enterobacteriaceae	Escherichia	Escherichia	yes
Family3_GokushovirinaeA_NZ_JZOL01000106_Ecoli_HT2012039	Marmota himalayana	Other mammal	46	4613	Proteobacteria	Gammaproteobacteria	Enterobacterales	Enterobacteriaceae	Escherichia
Family3_GokushovirinaeA_NZ_JZOP01000103_Ecoli_HT2012009	Marmota himalayana	Other mammal	49	4573	Proteobacteria	Gammaproteobacteria	Enterobacterales	Enterobacteriaceae	Escherichia	Escherichia	yes
Family3_GokushovirinaeA_NZ_JZOS01000011	Marmota himalayana	Other mammal	48	4600	Proteobacteria	Gammaproteobacteria	Enterobacterales	Enterobacteriaceae	Escherichia	Escherichia	yes
Family3_GokushovirinaeA_NZ_JZOV01000043	Marmota himalayana	Other mammal	48	4676	Proteobacteria	Gammaproteobacteria	Enterobacterales	Enterobacteriaceae	Escherichia	Escherichia	yes
Family3_GokushovirinaeA_NZ_JZOW01000052	Marmota himalayana	Other mammal	48	4660	Proteobacteria	Gammaproteobacteria	Enterobacterales	Enterobacteriaceae	Escherichia	Escherichia	yes
Family3_GokushovirinaeA_NZ_JZPF01000165_Ecoli_HT2012073	Marmota himalayana	Other mammal	47	4609	Proteobacteria	Gammaproteobacteria	Enterobacterales	Enterobacteriaceae	Escherichia	Escherichia	yes
Family3_GokushovirinaeA_NZ_JZPI01000038	Marmota himalayana	Other mammal	48	4600	Proteobacteria	Gammaproteobacteria	Enterobacterales	Enterobacteriaceae	Escherichia	Escherichia	yes
Family3_GokushovirinaeA_NZ_JZPQ01000005_HT201266	Marmota himalayana	Other mammal	48	4600	Proteobacteria	Gammaproteobacteria	Enterobacterales	Enterobacteriaceae	Escherichia	Escherichia	yes
Family3_GokushovirinaeA_NZ_JZPT01000240_Ecoli_HT2012160	Marmota himalayana	Other mammal	48	4648	Proteobacteria	Gammaproteobacteria	Enterobacterales	Enterobacteriaceae	Escherichia	Escherichia	yes
Family3_GokushovirinaeA_NZ_JZPY01000120_Ecoli_HT2012147	Marmota himalayana	Other mammal	47	4609	Proteobacteria	Gammaproteobacteria	Enterobacterales	Enterobacteriaceae	Escherichia	Escherichia	yes
Family3_GokushovirinaeA_NZ_JZPZ01000031_Ecoli_HT2012146	Marmota himalayana	Other mammal	47	4633	Proteobacteria	Gammaproteobacteria	Enterobacterales	Enterobacteriaceae	Escherichia	Escherichia	yes
Family3_GokushovirinaeA_NZ_JZQA01000025_Ecoli_HT2012096	Marmota himalayana	Other mammal	47	4633	Proteobacteria	Gammaproteobacteria	Enterobacterales	Enterobacteriaceae	Escherichia	Escherichia	yes
Family3_GokushovirinaeA_NZ_JZQG01000062	Marmota himalayana	Other mammal	47	4144	Proteobacteria	Gammaproteobacteria	Enterobacterales	Enterobacteriaceae	Escherichia
Family3_GokushovirinaeA_NZ_JZQK01000131_HT2012124	Marmota himalayana	Other mammal	47	4600	Proteobacteria	Gammaproteobacteria	Enterobacterales	Enterobacteriaceae	Escherichia	Escherichia	yes
Family3_GokushovirinaeA_NZ_JZQU01000104_HT2012095	Marmota himalayana	Other mammal	48	4674	Proteobacteria	Gammaproteobacteria	Enterobacterales	Enterobacteriaceae	Escherichia	Escherichia	yes
Family3_GokushovirinaeA_NZ_LIVI01000020_Ecoli_304	Bos taurus	Other mammal	47	4541	Proteobacteria	Gammaproteobacteria	Enterobacterales	Enterobacteriaceae	Escherichia	Escherichia	yes
Family3_GokushovirinaeA_NZ_LOPD01000013_Ecoli_G301	Bos taurus mastitis	Other mammal	46	4515	Proteobacteria	Gammaproteobacteria	Enterobacterales	Enterobacteriaceae	Escherichia
Family3_GokushovirinaeA_NZ_LOPE01000019_Ecoli_G303	Bos taurus mastitis	Other mammal	46	4316	Proteobacteria	Gammaproteobacteria	Enterobacterales	Enterobacteriaceae	Escherichia
Family3_GokushovirinaeA_NZ_LOPO01000097_Ecoli_G51	Bos taurus mastitis	Other mammal	46	4316	Proteobacteria	Gammaproteobacteria	Enterobacterales	Enterobacteriaceae	Escherichia
Family3_GokushovirinaeA_NZ_LPYC01000202_CFSAN025105	Bos taurus	Other mammal	48	4548	Proteobacteria	Gammaproteobacteria	Enterobacterales	Enterobacteriaceae	Escherichia	Escherichia	yes
Family3_GokushovirinaeA_NZ_LPYE01000173_CFSAN025100	Bos taurus	Other mammal	48	4548	Proteobacteria	Gammaproteobacteria	Enterobacterales	Enterobacteriaceae	Escherichia	Escherichia	yes
Family3_GokushovirinaeA_NZ_LPYF01000206_CFSAN025101	Bos taurus	Other mammal	48	4548	Proteobacteria	Gammaproteobacteria	Enterobacterales	Enterobacteriaceae	Escherichia	Escherichia	yes
Family3_GokushovirinaeA_NZ_LPZD01000010_Ecoli_CFSAN025105	Bos taurus	Other mammal	48	4535	Proteobacteria	Gammaproteobacteria	Enterobacterales	Enterobacteriaceae	Escherichia	Escherichia	yes
Family3_GokushovirinaeA_NZ_LT160614_Enterobacter_cloacae_strain_NH52	Unknown	Unknown	45	4373	Proteobacteria	Gammaproteobacteria	Enterobacterales	Enterobacteriaceae	Enterobacter	Enterobacter	yes
Family3_GokushovirinaeA_NZ_LVPP01000067_Ecoli_sheep_20	Ovis aries feces	Other mammal	49	4568	Proteobacteria	Gammaproteobacteria	Enterobacterales	Enterobacteriaceae	Escherichia	Escherichia	yes
Family3_GokushovirinaeA_NZ_MZBN01000005_SentericaChester_84-1315	Unknown	Unknown	46	4618	Proteobacteria	Gammaproteobacteria	Enterobacterales	Enterobacteriaceae	Salmonella
Family3_GokushovirinaeA_NZ_NBDF01000039_Ecoli_Sum2013WWKANeu53	Wastewater	Wastewater	48	4543	Proteobacteria	Gammaproteobacteria	Enterobacterales	Enterobacteriaceae	Escherichia	Escherichia	yes
Family3_GokushovirinaeA_NZ_NJSK01000007_Ecoli_MOD1-EC2703	Unknown	Unknown	49	4603	Proteobacteria	Gammaproteobacteria	Enterobacterales	Enterobacteriaceae	Escherichia	Escherichia	yes
Family3_GokushovirinaeA_NZ_NLKE01000049_Ecoli_strain_MOD1-EC5627	Gallus gallus feces	Bird	48	4576	Proteobacteria	Gammaproteobacteria	Enterobacterales	Enterobacteriaceae	Escherichia	Escherichia	yes
Family3_GokushovirinaeA_NZ_NLRI01000019_Ecoli_MOD1-EC5181	Soil	Sediment/soil	49	4550	Proteobacteria	Gammaproteobacteria	Enterobacterales	Enterobacteriaceae	Escherichia	Escherichia	yes
Family3_GokushovirinaeA_NZ_NLUT01000003_Ecoli_MOD01-EC5005	Equus caballus small intestine	Other mammal	49	4603	Proteobacteria	Gammaproteobacteria	Enterobacterales	Enterobacteriaceae	Escherichia	Salmonella	no
Family3_GokushovirinaeA_NZ_NMBT01000003_Ecoli_MOD1-EC6156	Polysticta stelleri	Bird	48	4572	Proteobacteria	Gammaproteobacteria	Enterobacterales	Enterobacteriaceae	Escherichia	Escherichia	yes
Family3_GokushovirinaeA_NZ_NMBU01000011_Ecoli_MOD1-EC6155	Polysticta stelleri	Bird	48	4572	Proteobacteria	Gammaproteobacteria	Enterobacterales	Enterobacteriaceae	Escherichia	Escherichia	yes
Family3_GokushovirinaeA_NZ_NMEU01000021_Ecoli_MOD1-EC6019	Food sample	Other	49	4550	Proteobacteria	Gammaproteobacteria	Enterobacterales	Enterobacteriaceae	Escherichia	Escherichia	yes
Family3_GokushovirinaeA_NZ_NMJO01000040_Ecoli_MOD1-EC6266	Capra sp. feces	Other mammal	49	4550	Proteobacteria	Gammaproteobacteria	Enterobacterales	Enterobacteriaceae	Escherichia	Escherichia	yes
Family3_GokushovirinaeA_NZ_NOBE01000024_Ecoli_MOD1-5840	Bos taurus feces	Other mammal	49	4550	Proteobacteria	Gammaproteobacteria	Enterobacterales	Enterobacteriaceae	Escherichia	Escherichia	yes
Family3_GokushovirinaeA_NZ_NOFF01000026_Ecoli_MOD1-EC52000	Odocoileus virginianus intestine	Other mammal	49	4546	Proteobacteria	Gammaproteobacteria	Enterobacterales	Enterobacteriaceae	Escherichia	Escherichia	yes
Family3_GokushovirinaeA_NZ_NOFY01000025_Ecoli_MOD1-EC5156	Bos tarus uterus	Other mammal	48	4550	Proteobacteria	Gammaproteobacteria	Enterobacterales	Enterobacteriaceae	Escherichia	Escherichia	yes
Family3_GokushovirinaeA_NZ_NOGA01000025_Ecoli_Mod1-EC5154	Bos tarus uterus	Other mammal	48	4550	Proteobacteria	Gammaproteobacteria	Enterobacterales	Enterobacteriaceae	Escherichia	Escherichia	yes
Family3_GokushovirinaeA_NZ_NOGE01000022_Ecoli_MOD1EC5150	Bos tarus uterus	Other mammal	48	4550	Proteobacteria	Gammaproteobacteria	Enterobacterales	Enterobacteriaceae	Escherichia	Escherichia	yes
Family3_GokushovirinaeA_NZ_OEDI01000042_Ecoli_JHI5002	Bos taurus feces	Other mammal	48	4542	Proteobacteria	Gammaproteobacteria	Enterobacterales	Enterobacteriaceae	Escherichia	Escherichia	yes
Family3_GokushovirinaeA_NZ_PIJS01000026_Ecoli_1724L1724	Homo sapiens UTI	Primate	48	4572	Proteobacteria	Gammaproteobacteria	Enterobacterales	Enterobacteriaceae	Escherichia	Escherichia	yes
Family3_GokushovirinaeA_NZ_PTSA01000028_Ecoli_MOD1-EC6163	Somateria fischeri/feces	Bird	49	4539	Proteobacteria	Gammaproteobacteria	Enterobacterales	Enterobacteriaceae	Escherichia	Enterobacter	no
Family3_GokushovirinaeA_NZ_PTSN01000025_Ecoli_MOD1-EC6098	Sus scrofa pleural cavity	Other mammal	48	4554	Proteobacteria	Gammaproteobacteria	Enterobacterales	Enterobacteriaceae	Escherichia	Escherichia	yes
Family3_GokushovirinaeA_NZ_PTSO01000029_Ecoli_MOD1-EC6097	Anas platyrhynchos feces	Bird	48	4554	Proteobacteria	Gammaproteobacteria	Enterobacterales	Enterobacteriaceae	Escherichia	Escherichia	yes
Family3_GokushovirinaeA_NZ_UCUN01000018_VREC0417	Bos taurus feces	Other mammal	47	4515	Proteobacteria	Gammaproteobacteria	Enterobacterales	Enterobacteriaceae	Escherichia
Family3_GokushovirinaeA_NZ_UCWD01000054_Ecoli_VREC0441	Bos taurus feces	Other mammal	46	4425	Proteobacteria	Gammaproteobacteria	Enterobacterales	Enterobacteriaceae	Escherichia
Family3_GokushovirinaeA_NZ_UCWK01000051_Ecoli_VREC0439	Bos taurus feces	Other mammal	46	4420	Proteobacteria	Gammaproteobacteria	Enterobacterales	Enterobacteriaceae	Escherichia
Family3_GokushovirinaeA_NZ_UCXG01000014_Ecoli_VREC0483	Bos taurus feces	Other mammal	46	4506	Proteobacteria	Gammaproteobacteria	Enterobacterales	Enterobacteriaceae	Escherichia
Family3_GokushovirinaeA_NZ_UCXM01000001_Ecoli_VREC0476	Bos taurus feces	Other mammal	48	4550	Proteobacteria	Gammaproteobacteria	Enterobacterales	Enterobacteriaceae	Escherichia	Escherichia	yes
Family3_GokushovirinaeA_NZ_UCYG01000002_Ecoli_VREC0506	Bos taurus feces	Other mammal	46	4514	Proteobacteria	Gammaproteobacteria	Enterobacterales	Enterobacteriaceae	Escherichia
Family3_GokushovirinaeA_NZ_UCYL01000019_Ecoli_VREC503	Bos taurus feces	Other mammal	48	4546	Proteobacteria	Gammaproteobacteria	Enterobacterales	Enterobacteriaceae	Escherichia	Escherichia	yes
Family3_GokushovirinaeA_NZ_UCYV01000015_Ecoli_VREC504	Bos taurus feces	Other mammal	48	4546	Proteobacteria	Gammaproteobacteria	Enterobacterales	Enterobacteriaceae	Escherichia	Escherichia	yes
Family3_GokushovirinaeA_NZ_UCZA01000033_Ecoli_VREC0535	Gallus gallus feces	Bird	49	4577	Proteobacteria	Gammaproteobacteria	Enterobacterales	Enterobacteriaceae	Escherichia	Escherichia	yes
Family3_GokushovirinaeA_NZ_UDBR01000019_Ecoli_VREC0615	Bos taurus feces	Other mammal	46	4515	Proteobacteria	Gammaproteobacteria	Enterobacterales	Enterobacteriaceae	Escherichia
Family3_GokushovirinaeA_NZ_UEJR01000034_Ecoli_VREC0546	Gallus gallus feces	Bird	49	4577	Proteobacteria	Gammaproteobacteria	Enterobacterales	Enterobacteriaceae	Escherichia	Escherichia	yes
Family3_GokushovirinaeA_NZ_UEJZ01000015_Ecoli_VREC0481	Bos taurus feces	Other mammal	48	4542	Proteobacteria	Gammaproteobacteria	Enterobacterales	Enterobacteriaceae	Escherichia	Escherichia	yes
Family3_GokushovirinaeA_NZ_UEKF01000017_Ecoli_VREC0416	Bos taurus feces	Other mammal	47	4515	Proteobacteria	Gammaproteobacteria	Enterobacterales	Enterobacteriaceae	Escherichia
Family3_GokushovirinaeA_NZ_UGDQ01000001_Ecoli_NCTC9043	Unknown	Unknown	49	4550	Proteobacteria	Gammaproteobacteria	Enterobacterales	Enterobacteriaceae	Escherichia	Escherichia	yes
Family3_GokushovirinaeA_NZ_VDMM01000073	Feral Swine Feces	Other mammal	47	4517	Proteobacteria	Gammaproteobacteria	Enterobacterales	Enterobacteriaceae	Escherichia	Escherichia	yes
Family3_GokushovirinaeA_NZ_VEVD01000139	Feral Swine Feces	Other mammal	47	4517	Proteobacteria	Gammaproteobacteria	Enterobacterales	Enterobacteriaceae	Escherichia	Escherichia	yes
Family3_GokushovirinaeA_NZ_WMJZ01000007_part1	Zophobas atratus	Insect	46	4362	Proteobacteria	Gammaproteobacteria	Enterobacterales	Enterobacteriaceae	Escherichia	Escherichia	yes
Family3_GokushovirinaeA_NZ_WMJZ01000007_part2	Zophobas atratus	Insect	47	3821	Proteobacteria	Gammaproteobacteria	Enterobacterales	Enterobacteriaceae	Escherichia	Salmonella	no
Family3_GokushovirinaeA_Pavin_110	Freshwater	Freshwater	42	4194	Proteobacteria	Gammaproteobacteria	Enterobacterales	Enterobacteriaceae	Salmonella	Salmonella	n/a
Family3_GokushovirinaeA_PDII01000018	Intertidal mudlfat	Sediment/soil	49	4585	Proteobacteria	Gammaproteobacteria	Enterobacterales	Enterobacteriaceae	Escherichia	Enterobacter	no
Family3_GokushovirinaeA_PDIJ010000091	Intertidal mudflat	Sediment/soil	49	4574	Proteobacteria	Gammaproteobacteria	Enterobacterales	Enterobacteriaceae	Escherichia	Escherichia	yes
Family3_GokushovirinaeA_PDIK01000027	Intertidal mudflat	Sediment/soil	48	4579	Proteobacteria	Gammaproteobacteria	Enterobacterales	Enterobacteriaceae	Escherichia	Salmonella	no
Family3_GokushovirinaeA_Prevotella_Reyes_2015_F93_T2_NODE_58_length_8171_cov_122084411	Human	Primate	49	4978
Family3_GokushovirinaeA_QLTS01000001_Phascolarctobacterium_faecium_DSM_14760	Bacteria type strain	Unknown	38	4986	Firmicutes	Negativicutes	Acidaminococcales	Acidaminococcaceae	Phascolarctobacterium
Family3_GokushovirinaeA_QNFS01000197_Gammaproteobacteria_bacterium	Deep-Sea Hydrothermal Vent	Marine	47	4464	Proteobacteria	Gammaproteobacteria
Family3_GokushovirinaeA_Rampelli_10013_NODE_3731_length_5090_cov_29659384	Human	Primate	39	5090
Family3_GokushovirinaeA_Rampelli_Norman_20_NODE_4283_length_4979_cov_11078798	Human	Primate	40	4979	Firmicutes	Negativicutes	Acidaminococcales	Acidaminococcaceae	Phascolarctobacterium	Phascolarctobacterium	n/a
Family3_GokushovirinaeA_Rampelli_Norman_21_NODE_3243_length_6291_cov_4224824	Human	Primate	40	4250
Family3_GokushovirinaeA_Reyes_2015_F112_T2_NODE_71_length_5643_cov_27880529	Human	Primate	42	5643	Proteobacteria	Gammaproteobacteria	Enterobacterales	Enterobacteriaceae	Enterobacter	Enterobacter	n/a
Family3_GokushovirinaeA_Reyes_2015_F121_T1_NODE_79_length_5612_cov_1732179	Human	Primate	40	5612	Firmicutes	Negativicutes	Acidaminococcales	Acidaminococcaceae	Phascolarctobacterium	Phascolarctobacterium	n/a
Family3_GokushovirinaeA_Reyes_2015_F121_T1_NODE_87_length_5027_cov_28076939	Human	Primate	45	5027
Family3_GokushovirinaeA_Reyes_2015_F138_T1_NODE_36_length_5029_cov_52247654	Human	Primate	44	5029
Family3_GokushovirinaeA_Reyes_2015_F138_T2_NODE_62_length_5016_cov_39882594	Human	Primate	45	5016
Family3_GokushovirinaeA_Reyes_2015_F196_M_NODE_12_length_7435_cov_38530651	Human	Primate	49	4272
Family3_GokushovirinaeA_Reyes_2015_F209_T1_NODE_20_length_5249_cov_9053495	Human	Primate	44	5249
Family3_GokushovirinaeA_Reyes_2015_F23_T1_NODE_42_length_7471_cov_155572712	Human	Primate	42	5686
Family3_GokushovirinaeA_Reyes_2015_F23_T1_NODE_59_length_5456_cov_8841997	Human	Primate	43	5456
Family3_GokushovirinaeA_Reyes_2015_F23_T1_NODE_64_length_5015_cov_29768208	Human	Primate	45	5017
Family3_GokushovirinaeA_Reyes_2015_F23_T1_NODE_65_length_5012_cov_3428250	Human	Primate	45	5012	Firmicutes	Negativicutes	Veillonellales	Veillonellaceae	Dialister	Dialister	n/a
Family3_GokushovirinaeA_Reyes_2015_F284_T2_NODE_88_length_4747_cov_2619048	Human	Primate	64	4747
Family3_GokushovirinaeA_Reyes_2015_F47_T1_NODE_24_length_5082_cov_14274672	Human	Primate	45	5113
Family3_GokushovirinaeA_Reyes_2015_F47_T2_NODE_106_length_4513_cov_2928637	Human	Primate	61	4513
Family3_GokushovirinaeA_Reyes_2015_F47_T2_NODE_91_length_5012_cov_6181372	Human	Primate	37	5012	Firmicutes	Negativicutes	Selenomonadales	Selenomonadaceae	Megamonas	Megamonas	n/a
Family3_GokushovirinaeA_Reyes_2015_F56_T1_NODE_12_length_5044_cov_4394550	Human	Primate	45	5044
Family3_GokushovirinaeA_Reyes_2015_F57_T1_NODE_12_length_5019_cov_52889002	Human	Primate	45	5019
Family3_GokushovirinaeA_Reyes_2015_F93_T1_NODE_53_length_5044_cov_139106772	Human	Primate	45	5044	Proteobacteria	Gammaproteobacteria	Vibrionales	Vibrionaceae	Vibrio	Vibrio	n/a
Family3_GokushovirinaeA_Reyes_2015_F95_T1_NODE_24_length_5000_cov_6973938	Human	Primate	45	5000	Proteobacteria	Betaproteobacteria	Burkholderiales	Sutterellaceae	Sutterella	Sutterella	n/a
Family3_GokushovirinaeA_RFQL01000129_Burkholderiaceae_bacterium	Freshwater MAG	Freshwater	41	4299	Proteobacteria	Betaproteobacteria	Burkholderiales	Burkholderiaceae
Family3_GokushovirinaeA_RFSR01000068_Actinobacteria_bacterium	Freshwater MAG	Freshwater	41	4391	Actinobacteria
Family3_GokushovirinaeA_RGBL01000244_Nitrosomonadaceae_bacterium	Lakes and Estruaries	Freshwater	46	4586	Proteobacteria	Betaproteobacteria	Nitrosomonadales	Nitrosomonadaceae
Family3_GokushovirinaeA_RGEG01000159_Flavobacteriia_bacterium	Freshwater MAG	Freshwater	40	3481	Proteobacteria	Gammaproteobacteria	Aeromonadales	Succinivibrionaceae	Succinivibrio	Succinivibrio	n/a
Family3_GokushovirinaeA_RGQO01000163_Flavobacteriia_bacterium	Freshwater MAG	Freshwater	34	4073	Bacteroidetes	Flavobacteriia
Family3_GokushovirinaeA_RHJM01000022_Escherichia_sp_E10V5	Freshwater	Freshwater	49	4571	Proteobacteria	Gammaproteobacteria	Enterobacterales	Enterobacteriaceae	Escherichia	Escherichia	yes
Family3_GokushovirinaeA_RNSI01000030_Escherichia_coli_strain_CVM_N17EC0592	Gallus gallus breast	Bird	48	4567	Proteobacteria	Gammaproteobacteria	Enterobacterales	Enterobacteriaceae	Escherichia	Escherichia	yes
Family3_GokushovirinaeA_ROEE01000020_Escherichia_coli_strain_CVM_N17EC0370	Gallus gallus legs	Bird	48	4571	Proteobacteria	Gammaproteobacteria	Enterobacterales	Enterobacteriaceae	Escherichia	Escherichia	yes
Family3_GokushovirinaeA_RZVD01000148_Escherichia_coli_strain_116E1	Homo sapiens	Primate	49	4588	Proteobacteria	Gammaproteobacteria	Enterobacterales	Enterobacteriaceae	Escherichia	Escherichia	yes
Family3_GokushovirinaeA_SCPJ01000001_Phascolarctobacterium_sp	Human	Primate	39	4986	Firmicutes	Negativicutes	Acidaminococcales	Acidaminococcaceae	Phascolarctobacterium
Family3_GokushovirinaeA_SCPL01000001_Phascolarctobacterium_sp	Human	Primate	39	4986	Firmicutes	Negativicutes	Acidaminococcales	Acidaminococcaceae	Phascolarctobacterium
Family3_GokushovirinaeA_SectLung2LLL_002	Human	Primate	39	4196	Proteobacteria	Gammaproteobacteria	Enterobacterales	Enterobacteriaceae	Salmonella	Salmonella	n/a
Family3_GokushovirinaeA_Shkoporov_4568	Human	Primate	45	4568
Family3_GokushovirinaeA_Shkoporov_4792	Human	Primate	43	4794	Proteobacteria	Betaproteobacteria	Burkholderiales	Sutterellaceae	Parasutterella	Parasutterella	n/a
Family3_GokushovirinaeA_Shkoporov_4866	Human	Primate	49	4866	Proteobacteria	Betaproteobacteria	Burkholderiales	Sutterellaceae	Sutterella	Sutterella	n/a
Family3_GokushovirinaeA_Shkoporov_4873	Human	Primate	43	4873	Proteobacteria	Betaproteobacteria	Burkholderiales	Sutterellaceae	Parasutterella	Parasutterella	n/a
Family3_GokushovirinaeA_Shkoporov_4877	Human	Primate	43	4877	Proteobacteria	Betaproteobacteria	Burkholderiales	Sutterellaceae	Parasutterella	Parasutterella	n/a
Family3_GokushovirinaeA_Shkoporov_4905	Human	Primate	43	4905	Proteobacteria	Betaproteobacteria	Burkholderiales	Sutterellaceae	Parasutterella	Parasutterella	n/a
Family3_GokushovirinaeA_Shkoporov_4923	Human	Primate	46	4923	Proteobacteria	Betaproteobacteria	Burkholderiales	Sutterellaceae	Sutterella	Sutterella	n/a
Family3_GokushovirinaeA_Shkoporov_4938	Human	Primate	45	4938	Proteobacteria	Betaproteobacteria	Burkholderiales	Sutterellaceae	Sutterella	Sutterella	n/a
Family3_GokushovirinaeA_Shkoporov_4939	Human	Primate	45	4939	Proteobacteria	Betaproteobacteria	Burkholderiales	Sutterellaceae	Sutterella	Sutterella	n/a
Family3_GokushovirinaeA_Shkoporov_4968	Human	Primate	44	4968	Firmicutes	Negativicutes	Veillonellales	Veillonellaceae	Dialister	Dialister	n/a
Family3_GokushovirinaeA_Shkoporov_4989	Human	Primate	36	4989	Proteobacteria	Gammaproteobacteria	Aeromonadales	Succinivibrionaceae	Succinatimonas	Succinatimonas	n/a
Family3_GokushovirinaeA_Shkoporov_5007	Human	Primate	41	5007	Firmicutes	Negativicutes	Acidaminococcales	Acidaminococcaceae	Phascolarctobacterium	Phascolarctobacterium	n/a
Family3_GokushovirinaeA_Shkoporov_5020	Human	Primate	45	5023	Proteobacteria	Betaproteobacteria	Burkholderiales	Sutterellaceae	Sutterella	Sutterella	n/a
Family3_GokushovirinaeA_Shkoporov_5030	Human	Primate	44	5030
Family3_GokushovirinaeA_Shkoporov_5087	Human	Primate	41	5087	Firmicutes	Negativicutes	Acidaminococcales	Acidaminococcaceae	Phascolarctobacterium	Phascolarctobacterium	n/a
Family3_GokushovirinaeA_Shkoporov_5103	Human	Primate	41	5103	Firmicutes	Negativicutes	Acidaminococcales	Acidaminococcaceae	Phascolarctobacterium	Phascolarctobacterium	n/a
Family3_GokushovirinaeA_Shkoporov_5399	Human	Primate	40	5399	Firmicutes	Negativicutes	Acidaminococcales	Acidaminococcaceae	Phascolarctobacterium	Phascolarctobacterium	n/a
Family3_GokushovirinaeA_SISD01000106_Escherichia_coli_strain_SL3	Animal feces	Other mammal	48	4528	Proteobacteria	Gammaproteobacteria	Enterobacterales	Enterobacteriaceae	Escherichia	Escherichia	yes
Family3_GokushovirinaeA_SNQI01000012_Gramella_jeungdoensis	Type strain	Unknown	45	4968	Bacteroidetes	Flavobacteriia	Flavobacteriales	Flavobacteriaceae	Gramella	Sutterella	no
Family3_GokushovirinaeA_SORB010000281	Switchgrass	Plant	47	3810	Proteobacteria	Gammaproteobacteria	Enterobacterales	Enterobacteriaceae	Enterobacter	Enterobacter	yes
Family3_GokushovirinaeA_UDBR010000031	Bos taurus feces	Other mammal	48	4545	Proteobacteria	Gammaproteobacteria	Enterobacterales	Enterobacteriaceae	Escherichia	Escherichia	yes
Family3_GokushovirinaeA_UFZQ01000001_Escherichia_coli_strain_NCTC10418	Unknown	Unknown	48	4546	Proteobacteria	Gammaproteobacteria	Enterobacterales	Enterobacteriaceae	Escherichia	Escherichia	yes
Family3_GokushovirinaeA_VATM01000012	Intertidal mudflat	Sediment/soil	49	4574	Proteobacteria	Gammaproteobacteria	Enterobacterales	Enterobacteriaceae	Escherichia	Escherichia	yes
Family3_GokushovirinaeA_VATO01000022	Intertidal mudflat	Sediment/soil	49	4571	Proteobacteria	Gammaproteobacteria	Enterobacterales	Enterobacteriaceae	Escherichia	Escherichia	yes
Family3_GokushovirinaeA_VATU010000111	Intertidal mudflat	Sediment/soil	48	4568	Proteobacteria	Gammaproteobacteria	Enterobacterales	Enterobacteriaceae	Escherichia	Escherichia	yes
Family3_GokushovirinaeA_VESF01000001	Feral Swine Feces	Other mammal	47	4517	Proteobacteria	Gammaproteobacteria	Enterobacterales	Enterobacteriaceae	Escherichia	Escherichia	yes
Family3_GokushovirinaeA_VESP01000072	Feral Swine Feces	Other mammal	47	4517	Proteobacteria	Gammaproteobacteria	Enterobacterales	Enterobacteriaceae	Escherichia	Escherichia	yes
Family3_GokushovirinaeA_VETU01000151	Feral Swine Feces	Other mammal	48	4042	Proteobacteria	Gammaproteobacteria	Enterobacterales	Enterobacteriaceae	Escherichia	Escherichia	yes
Family3_GokushovirinaeA_VEUB010001431	Feral Swine Feces	Other mammal	47	4517	Proteobacteria	Gammaproteobacteria	Enterobacterales	Enterobacteriaceae	Escherichia	Escherichia	yes
Family3_GokushovirinaeA_VEUD010001411	Feral Swine Feces	Other mammal	47	4517	Proteobacteria	Gammaproteobacteria	Enterobacterales	Enterobacteriaceae	Escherichia	Escherichia	yes
Family3_GokushovirinaeA_VEUF010001261	Feral Swine Feces	Other mammal	47	4517	Proteobacteria	Gammaproteobacteria	Enterobacterales	Enterobacteriaceae	Escherichia	Escherichia	yes
Family3_GokushovirinaeA_VEUK010000671	Feral Swine Feces	Other mammal	47	4517	Proteobacteria	Gammaproteobacteria	Enterobacterales	Enterobacteriaceae	Escherichia	Escherichia	yes
Family3_GokushovirinaeA_VEUS010000271	Feral Swine Feces	Other mammal	47	4517	Proteobacteria	Gammaproteobacteria	Enterobacterales	Enterobacteriaceae	Escherichia	Escherichia	yes
Family3_GokushovirinaeA_VEUT010000431	Feral Swine Feces	Other mammal	47	4517	Proteobacteria	Gammaproteobacteria	Enterobacterales	Enterobacteriaceae	Escherichia	Escherichia	yes
Family3_GokushovirinaeA_VEUW010001341	Feral Swine Feces	Other mammal	47	4517	Proteobacteria	Gammaproteobacteria	Enterobacterales	Enterobacteriaceae	Escherichia	Escherichia	yes
Family3_GokushovirinaeA_VEUY010001181	Feral Swine Feces	Other mammal	47	4517	Proteobacteria	Gammaproteobacteria	Enterobacterales	Enterobacteriaceae	Escherichia	Escherichia	yes
Family3_GokushovirinaeA_VFIR010000011	Bos taurus oral	Other mammal	48	4543	Proteobacteria	Gammaproteobacteria	Enterobacterales	Enterobacteriaceae	Escherichia	Escherichia	yes
Family3_GokushovirinaeA_VFIT01000002	Bos taurus oral	Other mammal	48	4543	Proteobacteria	Gammaproteobacteria	Enterobacterales	Enterobacteriaceae	Escherichia	Escherichia	yes
Family3_GokushovirinaeA_VMKG010000241	Bos taurus feces	Other mammal	46	4515	Proteobacteria	Gammaproteobacteria	Enterobacterales	Enterobacteriaceae	Escherichia
Family3_GokushovirinaeA_VTME010000341	Bovine feces	Other mammal	46	4515	Proteobacteria	Gammaproteobacteria	Enterobacterales	Enterobacteriaceae	Escherichia
Family3_GokushovirinaeA_WSIF010000051	Bos taurus feces	Other mammal	47	4541	Proteobacteria	Gammaproteobacteria	Enterobacterales	Enterobacteriaceae	Escherichia	Escherichia	yes
Family3_GokushovirinaeA_WSIL010000291	Homo sapiens feces	Primate	47	4541	Proteobacteria	Gammaproteobacteria	Enterobacterales	Enterobacteriaceae	Escherichia	Escherichia	yes
Family3_GokushovirinaeA_WSIR010000041	Bos taurus feces	Other mammal	47	4541	Proteobacteria	Gammaproteobacteria	Enterobacterales	Enterobacteriaceae	Escherichia	Escherichia	yes
Family3_GokushovirinaeA_WUIA010000291	Homo sapiens feces	Primate	47	4541	Proteobacteria	Gammaproteobacteria	Enterobacterales	Enterobacteriaceae	Escherichia	Escherichia	yes
Family3_GokushovirinaeA_Yinda_HP37_trimmed_NODE_187_length_5023_cov_157648551	Human	Primate	41	5023	Firmicutes	Negativicutes	Acidaminococcales	Acidaminococcaceae	Phascolarctobacterium	Phascolarctobacterium	n/a
Family3_GokushovirinaeA_Yinda_HP41_trimmed_NODE_104_length_5041_cov_34662455	Human	Primate	42	5041	Firmicutes	Negativicutes	Acidaminococcales	Acidaminococcaceae	Phascolarctobacterium	Phascolarctobacterium	n/a
Family3_GokushovirinaeA_Yinda_HP41_trimmed_NODE_83_length_5625_cov_564394075	Human	Primate	41	5625
Family3_GokushovirinaeA_Yinda_HP7_trimmed_NODE_103_length_5066_cov_49652564	Human	Primate	41	5076
Family3_GokushovirinaeA_Zuo_C6_NODE_663_length_5018_cov_7431392	Human	Primate	41	5020	Firmicutes	Negativicutes	Acidaminococcales	Acidaminococcaceae	Phascolarctobacterium	Phascolarctobacterium	n/a
Family3_GokushovirinaeA_Zuo_D10_NODE_1149_length_4950_cov_24705414	Human	Primate	44	4950
Family3_GokushovirinaeA_Zuo_F1_NODE_1148_length_8418_cov_27880904	Human	Primate	43	4918	Firmicutes	Negativicutes	Acidaminococcales	Acidaminococcaceae	Phascolarctobacterium	Phascolarctobacterium	n/a
Family3_GokushovirinaeA_Zuo_F1_NODE_2112_length_5049_cov_28430917	Human	Primate	41	5051	Firmicutes	Negativicutes	Acidaminococcales	Acidaminococcaceae	Phascolarctobacterium	Phascolarctobacterium	n/a
Family3_GokushovirinaeA_Zuo_F3_NODE_1534_length_7748_cov_495473807	Human	Primate	44	4925	Firmicutes	Negativicutes	Acidaminococcales	Acidaminococcaceae	Phascolarctobacterium	Phascolarctobacterium	n/a
Family3_GokushovirinaeA_Zuo_F3_NODE_2067_length_6222_cov_135216961	Human	Primate	42	5066	Firmicutes	Negativicutes	Acidaminococcales	Acidaminococcaceae	Phascolarctobacterium	Phascolarctobacterium	n/a
Family3_GokushovirinaeA_Zuo_F9_NODE_3409_length_4624_cov_34987743	Human	Primate	41	4625
Family3_GokushovirinaeA_Zuo_N5_NODE_197_length_6154_cov_117840958	Human	Primate	42	4707	Firmicutes	Negativicutes	Acidaminococcales	Acidaminococcaceae	Phascolarctobacterium	Phascolarctobacterium	n/a
Family3_GokushovirinaeA_Zuo_N5_NODE_273_length_5114_cov_55381696	Human	Primate	46	5114
Family3_GokushovirinaeA_Zuo_N7_NODE_1105_length_5225_cov_94329594	Human	Primate	41	5226	Firmicutes	Negativicutes	Acidaminococcales	Acidaminococcaceae	Phascolarctobacterium	Phascolarctobacterium	n/a
Family3_GokushovirinaeA_Zuo_N7_NODE_1162_length_4992_cov_524157586	Human	Primate	39	4992
Family3_GokushovirinaeB_associated_MK496755	Capybara	Other mammal	30	4404
Family3_GokushovirinaeB_Chehoud_patient_2_NODE_105_length_5453_cov_7817155	Human	Primate	49	5455	Proteobacteria	Gammaproteobacteria			Candidatus Thioglobus	CandidatusThioglobus	n/a
Family3_GokushovirinaeB_Chehoud_patient_2_NODE_97_length_5855_cov_41010690	Human	Primate	47	5855	Firmicutes	Clostridia	Eubacteriales	Oscillospiraceae	Faecalibacterium	Faecalibacterium	n/a
Family3_GokushovirinaeB_Clostridiales_Rampelli_Norman_02_NODE_4854_length_6598_cov_9881553	Human	Primate	42	5191
Family3_GokushovirinaeB_FMGL01000009_Flavonifractor	Homo sapiens feces	Primate	46	5341	Firmicutes	Clostridia	Clostridales	Ruminococcaceae	Flavonifractor
Family3_GokushovirinaeB_FOXE01000003_Oscillibacter_sp_PC13	Unknown	Unknown	44	5610	Firmicutes	Clostridia	Clostridales	Oscillospiraceae	Oscillibacter
Family3_GokushovirinaeB_HQ264138	Bird	Bird	40	5514
Family3_GokushovirinaeB_Human_feces_A_013	Human	Primate	49	5316
Family3_GokushovirinaeB_Human_feces_A_019	Human	Primate	47	5663	Firmicutes	Clostridia	Eubacteriales	Oscillospiraceae	Faecalibacterium	Faecalibacterium	n/a
Family3_GokushovirinaeB_Human_feces_A_020	Human	Primate	47	5776	Firmicutes	Clostridia	Eubacteriales	Oscillospiraceae	Faecalibacterium	Faecalibacterium	n/a
Family3_GokushovirinaeB_Human_feces_A_029	Human	Primate	45	5158
Family3_GokushovirinaeB_Human_feces_B_029	Human	Primate	49	5226
Family3_GokushovirinaeB_Human_feces_B_068	Human	Primate	41	5123
Family3_GokushovirinaeB_Human_feces_C_014	Human	Primate	47	5536	Firmicutes	Clostridia	Eubacteriales	Oscillospiraceae	Faecalibacterium	Faecalibacterium	n/a
Family3_GokushovirinaeB_Human_feces_D_014	Human	Primate	49	5274
Family3_GokushovirinaeB_Human_feces_D_045	Human	Primate	45	5299
Family3_GokushovirinaeB_Human_feces_E_007	Human	Primate	45	5774	Firmicutes	Clostridia	Eubacteriales	Oscillospiraceae	Faecalibacterium	Faecalibacterium	n/a
Family3_GokushovirinaeB_Human_feces_E_009	Human	Primate	43	4928
Family3_GokushovirinaeB_Human_feces_E_017	Human	Primate	46	5769	Firmicutes	Clostridia	Eubacteriales	Oscillospiraceae	Faecalibacterium	Faecalibacterium	n/a
Family3_GokushovirinaeB_Human_gut_27_035	Human	Primate	46	5266
Family3_GokushovirinaeB_Human_gut_31_045	Human	Primate	46	5266
Family3_GokushovirinaeB_Human_gut_32_030	Human	Primate	46	5266
Family3_GokushovirinaeB_Human_gut_33_003	Human	Primate	44	5704	Firmicutes	Clostridia	Eubacteriales	Oscillospiraceae	Faecalibacterium	Faecalibacterium	n/a
Family3_GokushovirinaeB_KR704914	Pan troglodytes	Primate	38	5184
Family3_GokushovirinaeB_Kramna_0000_NODE_15_length_5913_cov_628702458	Human	Primate	43	5913
Family3_GokushovirinaeB_Kramna_0000_NODE_16_length_5682_cov_6595683313	Human	Primate	43	5682
Family3_GokushovirinaeB_Kramna_7381_NODE_12_length_5470_cov_1213088089	Human	Primate	35	5472	Firmicutes	Erysipelotrichia	Erysipelotrichales	Coprobacillaceae	Coprobacillus	Coprobacillus	n/a
Family3_GokushovirinaeB_Kramna_7949_NODE_21_length_5715_cov_2103430742	Human	Primate	49	5715
Family3_GokushovirinaeB_Kramna_8050_NODE_24_length_5732_cov_3727166461	Human	Primate	47	5732	Firmicutes	Clostridia	Eubacteriales	Oscillospiraceae	Faecalibacterium	Faecalibacterium	n/a
Family3_GokushovirinaeB_KT264749	Human	Primate	46	5242
Family3_GokushovirinaeB_KT264750	Human	Primate	46	5065
Family3_GokushovirinaeB_KT264751	Human	Primate	47	5131
Family3_GokushovirinaeB_KT264752	Human	Primate	42	5111
Family3_GokushovirinaeB_KT264753	Bird	Bird	44	5133	Proteobacteria	Gammaproteobacteria	Enterobacterales	Enterobacteriaceae	Enterobacter	Enterobacter	n/a
Family3_GokushovirinaeB_KT264754	Mink	Other mammal	48	5208	Firmicutes	Clostridia	Eubacteriales	Oscillospiraceae	Flavonifractor	Flavonifractor	n/a
Family3_GokushovirinaeB_KT264755	Cat feces	Other mammal	50	5389
Family3_GokushovirinaeB_KT264756	Monkey feces	Primate	46	5050
Family3_GokushovirinaeB_KT264757	Raccoon	Other mammal	48	4936	Proteobacteria	Betaproteobacteria	Burkholderiales	Sutterellaceae	Parasutterella	Parasutterella	n/a
Family3_GokushovirinaeB_KT264758	Monkey feces	Primate	43	4824
Family3_GokushovirinaeB_KT264759	Raccoon	Other mammal	48	5293
Family3_GokushovirinaeB_KT264760	Human	Primate	46	5215
Family3_GokushovirinaeB_KT264761	Monkey feces	Primate	48	5301
Family3_GokushovirinaeB_KT264762	Cat feces	Other mammal	45	5205
Family3_GokushovirinaeB_KT264763	Human	Primate	48	5506	Proteobacteria	Gammaproteobacteria			Candidatus Thioglobus	CandidatusThioglobus	n/a
Family3_GokushovirinaeB_KT264764	Human	Primate	49	5515
Family3_GokushovirinaeB_KT264765	Human	Primate	40	5013
Family3_GokushovirinaeB_KT264766	Fox	Other mammal	43	4847
Family3_GokushovirinaeB_KT264767	Human	Primate	44	4833	Firmicutes	Clostridia	Eubacteriales	Oscillospiraceae	Flavonifractor	Flavonifractor	n/a
Family3_GokushovirinaeB_KT264768	Raccoon	Other mammal	46	5140
Family3_GokushovirinaeB_KT264769	Fox	Other mammal	42	4821
Family3_GokushovirinaeB_KT264770	Monkey feces	Primate	40	5482
Family3_GokushovirinaeB_KT264771	Human	Primate	38	5149	Firmicutes	Clostridia	Eubacteriales		Emergencia	Emergencia	n/a
Family3_GokushovirinaeB_KT264772	Human	Primate	38	5147	Firmicutes	Clostridia	Eubacteriales		Emergencia	Emergencia	n/a
Family3_GokushovirinaeB_KT264773	Human	Primate	37	5379
Family3_GokushovirinaeB_KT264774	Bird	Bird	32	5051
Family3_GokushovirinaeB_KT264775	Monkey feces	Primate	39	4710	Firmicutes	Clostridia	Eubacteriales	Lachnospiraceae	Blautia	Blautia	n/a
Family3_GokushovirinaeB_KT264776	Monkey feces	Primate	46	5330
Family3_GokushovirinaeB_KT264777	Fox	Other mammal	49	5109
Family3_GokushovirinaeB_KT264778	Raccoon	Other mammal	49	5109
Family3_GokushovirinaeB_KT264779	Human	Primate	38	4850
Family3_GokushovirinaeB_KT264780	Monkey feces	Primate	48	4651
Family3_GokushovirinaeB_KT264784	Human	Primate	46	5560	Firmicutes	Clostridia	Eubacteriales	Oscillospiraceae	Faecalibacterium	Faecalibacterium	n/a
Family3_GokushovirinaeB_KT264785	Mink	Other mammal	49	5767
Family3_GokushovirinaeB_KT264786	Human	Primate	42	5804	Proteobacteria	Alphaproteobacteria	Rhodospirllales	Azospirillacaea	Azospirillum	Azospirillum	n/a
Family3_GokushovirinaeB_KT264787	Rat	Other mammal	34	5209
Family3_GokushovirinaeB_KT264788	Human	Primate	49	5672	Firmicutes	Clostridia	Eubacteriales	Oscillospiraceae	Faecalibacterium	Faecalibacterium	n/a
Family3_GokushovirinaeB_KT264789	Monkey feces	Primate	49	5548	Firmicutes	Clostridia	Eubacteriales	Oscillospiraceae	Faecalibacterium	Faecalibacterium	n/a
Family3_GokushovirinaeB_KT264790	Human	Primate	46	5895
Family3_GokushovirinaeB_KT264791	Human	Primate	43	6028	Firmicutes	Clostridia	Eubacteriales	Oscillospiraceae	Faecalibacterium	Faecalibacterium	n/a
Family3_GokushovirinaeB_KT264792	Human	Primate	46	5730
Family3_GokushovirinaeB_KT264793	Monkey feces	Primate	45	5830	Firmicutes	Clostridia	Eubacteriales	Oscillospiraceae	Faecalibacterium	Faecalibacterium	n/a
Family3_GokushovirinaeB_KT264794	Fox	Other mammal	48	5267
Family3_GokushovirinaeB_KT264795	Human	Primate	46	5338
Family3_GokushovirinaeB_KT264796	Human	Primate	47	5417
Family3_GokushovirinaeB_KT264797	Fox	Other mammal	48	5326
Family3_GokushovirinaeB_KT264798	Human	Primate	47	5477
Family3_GokushovirinaeB_KT264799	Human	Primate	49	5179
Family3_GokushovirinaeB_KT264800	Mink	Other mammal	50	5562
Family3_GokushovirinaeB_KT264801	Raccoon	Other mammal	51	5564
Family3_GokushovirinaeB_KT264802	Monkey feces	Primate	46	5065
Family3_GokushovirinaeB_KT264803	Monkey feces	Primate	47	5121
Family3_GokushovirinaeB_KT264804	Monkey feces	Primate	42	4785
Family3_GokushovirinaeB_KT264805	Monkey feces	Primate	43	5657
Family3_GokushovirinaeB_KT264832	Fox	Other mammal	32	5682
Family3_GokushovirinaeB_KX513864	Human	Primate	49	5508
Family3_GokushovirinaeB_KX513865	Human	Primate	44	5135
Family3_GokushovirinaeB_KX513868	Human	Primate	44	6042	Firmicutes	Clostridia	Eubacteriales	Oscillospiraceae	Faecalibacterium	Faecalibacterium	n/a
Family3_GokushovirinaeB_KX513873	Human	Primate	50	5631	Firmicutes	Clostridia	Eubacteriales	Oscillospiraceae	Faecalibacterium	Faecalibacterium	n/a
Family3_GokushovirinaeB_KX513876	Human	Primate	47	5637	Firmicutes	Clostridia	Eubacteriales	Oscillospiraceae	Faecalibacterium	Faecalibacterium	n/a
Family3_GokushovirinaeB_KX513877	Human	Primate	46	5726	Firmicutes	Clostridia	Eubacteriales	Oscillospiraceae	Faecalibacterium	Faecalibacterium	n/a
Family3_GokushovirinaeB_Lim_Twin_A1_NODE_160_length_5793_cov_1340112778	Human	Primate	48	5793	Firmicutes	Clostridia	Eubacteriales	Oscillospiraceae	Faecalibacterium	Faecalibacterium	n/a
Family3_GokushovirinaeB_Lim_Twin_D1_NODE_344_length_5732_cov_203511686	Human	Primate	48	5732
Family3_GokushovirinaeB_Lim_Twin_D1_NODE_352_length_5590_cov_662274025	Human	Primate	49	5590	Firmicutes	Clostridia	Eubacteriales	Oscillospiraceae	Faecalibacterium	Faecalibacterium	n/a
Family3_GokushovirinaeB_Lim_Twin_D2_NODE_386_length_5979_cov_12889269	Human	Primate	43	5981	Firmicutes	Clostridia	Eubacteriales	Oscillospiraceae	Faecalibacterium	Faecalibacterium	n/a
Family3_GokushovirinaeB_Ly_CA12_ion_torrent_NODE_41_length_6047_cov_64784379	Human	Primate	46	6047	Firmicutes	Clostridia	Eubacteriales	Oscillospiraceae	Faecalibacterium	Faecalibacterium	n/a
Family3_GokushovirinaeB_Ly_CA12_ion_torrent_NODE_56_length_5196_cov_16079751	Human	Primate	43	5196
Family3_GokushovirinaeB_Ly_CA14_ion_torrent_NODE_154_length_5237_cov_357819568	Human	Primate	46	5237
Family3_GokushovirinaeB_Ly_CA15_ion_torrent_NODE_91_length_5565_cov_310910163	Human	Primate	47	5568	Firmicutes	Clostridia	Eubacteriales	Oscillospiraceae	Faecalibacterium	Faecalibacterium	n/a
Family3_GokushovirinaeB_Ly_CA23_ion_torrent_NODE_159_length_5413_cov_1616853863	Human	Primate	44	5414	Firmicutes	Clostridia	Eubacteriales	Oscillospiraceae	Faecalibacterium	Faecalibacterium	n/a
Family3_GokushovirinaeB_Ly_CA23_ion_torrent_NODE_174_length_5167_cov_127052817	Human	Primate	46	5167
Family3_GokushovirinaeB_Ly_CA6_ion_torrent_NODE_170_length_5418_cov_26532911	Human	Primate	44	5418
Family3_GokushovirinaeB_Ly_CA6_ion_torrent_NODE_178_length_5267_cov_203007675	Human	Primate	47	5267
Family3_GokushovirinaeB_Ly_CA81_ion_torrent_NODE_71_length_5276_cov_158418885	Human	Primate	46	5278
Family3_GokushovirinaeB_Ly_CA87_ion_torrent_NODE_71_length_5331_cov_41377748	Human	Primate	46	5333
Family3_GokushovirinaeB_Ly_CA87_ion_torrent_NODE_72_length_5099_cov_2901111420	Human	Primate	45	5099
Family3_GokushovirinaeB_Ly_CA90_ion_torrent_NODE_29_length_5708_cov_121134265	Human	Primate	47	5711	Firmicutes	Clostridia	Eubacteriales	Oscillospiraceae	Faecalibacterium	Faecalibacterium	n/a
Family3_GokushovirinaeB_Ly_CA90_ion_torrent_NODE_31_length_5597_cov_57627030	Human	Primate	44	5597	Firmicutes	Clostridia	Eubacteriales	Oscillospiraceae	Faecalibacterium	Faecalibacterium	n/a
Family3_GokushovirinaeB_Ly_CA90_ion_torrent_NODE_32_length_5402_cov_482692725	Human	Primate	47	5402	Firmicutes	Clostridia	Eubacteriales		Lawsonibacter	Lawsonibacter	n/a
Family3_GokushovirinaeB_MG025518	Fur seal feces	Other mammal	41	4907
Family3_GokushovirinaeB_MG641179	Alces alces	Other mammal	50	5312
Family3_GokushovirinaeB_MG641180	Lynx canadensis	Other mammal	49	5265
Family3_GokushovirinaeB_MG641182	Alces alces	Other mammal	38	5497
Family3_GokushovirinaeB_MG641184	Alces alces	Other mammal	38	5360
Family3_GokushovirinaeB_MG641186	Alces alces	Other mammal	37	4892
Family3_GokushovirinaeB_MG883711	Pig	Other mammal	43	5311
Family3_GokushovirinaeB_MG883717	Pig	Other mammal	46	5022
Family3_GokushovirinaeB_MG883718	Pig	Other mammal	40	4837
Family3_GokushovirinaeB_MG883719	Pig	Other mammal	44	4970
Family3_GokushovirinaeB_MG883722	Pig	Other mammal	38	5003
Family3_GokushovirinaeB_MG945134	Pig	Other mammal	43	5105	Firmicutes	Clostridia	Eubacteriales		Emergencia	Emergencia	n/a
Family3_GokushovirinaeB_MG945135	Dog	Other mammal	49	5474
Family3_GokushovirinaeB_MG945136	Pig	Other mammal	48	5433
Family3_GokushovirinaeB_MG945138	Pig	Other mammal	48	5505
Family3_GokushovirinaeB_MG945139	Pig	Other mammal	47	5185
Family3_GokushovirinaeB_MG945142	Pig	Other mammal	48	5392
Family3_GokushovirinaeB_MG945144	Pig	Other mammal	50	4823
Family3_GokushovirinaeB_MG945145	Pig	Other mammal	39	4723
Family3_GokushovirinaeB_MG945146	Pig	Other mammal	46	5095
Family3_GokushovirinaeB_MG945150	Pig	Other mammal	40	5038
Family3_GokushovirinaeB_MG945152	Pig	Other mammal	38	4802
Family3_GokushovirinaeB_MG945153	Pig	Other mammal	43	4913
Family3_GokushovirinaeB_MG945157	Pig	Other mammal	47	5257
Family3_GokushovirinaeB_MG945158	Pig	Other mammal	43	5009
Family3_GokushovirinaeB_MG945162	Pig	Other mammal	46	5707
Family3_GokushovirinaeB_MG945163	Pig	Other mammal	43	4938
Family3_GokushovirinaeB_MG945171	Pig	Other mammal	45	4496
Family3_GokushovirinaeB_MG945172	Pig	Other mammal	40	4213
Family3_GokushovirinaeB_MG945181	Pig	Other mammal	45	5000
Family3_GokushovirinaeB_MG945186	Pig	Other mammal	49	5631	Firmicutes	Clostridia	Eubacteriales	Oscillospiraceae	Faecalibacterium	Faecalibacterium	n/a
Family3_GokushovirinaeB_MG945190	Pig	Other mammal	46	4946
Family3_GokushovirinaeB_MG945193	Pig	Other mammal	46	4225
Family3_GokushovirinaeB_MG945196	Pig	Other mammal	39	4542
Family3_GokushovirinaeB_MG945199	Pig	Other mammal	49	5225
Family3_GokushovirinaeB_MG945200	Pig	Other mammal	46	4453	Firmicutes	Clostridia	Eubacteriales	Oscillospiraceae	Faecalibacterium	Faecalibacterium	n/a
Family3_GokushovirinaeB_MG945203	Pig	Other mammal	46	5108	Firmicutes	Clostridia	Eubacteriales	Oscillospiraceae	Ruminococcus	Ruminococcus	n/a
Family3_GokushovirinaeB_MG945205	Pig	Other mammal	46	4902	Firmicutes	Clostridia	Eubacteriales	Oscillospiraceae	Flavonifractor	Flavonifractor	n/a
Family3_GokushovirinaeB_MG945207	Pig	Other mammal	47	5057
Family3_GokushovirinaeB_MG945211	Pig	Other mammal	45	4986
Family3_GokushovirinaeB_MG945213	Pig	Other mammal	45	4873	Nitrospirae	Nitrospira	Nitrospirales	Nitrospiraceae	Nitrospira	Nitrospira	n/a
Family3_GokushovirinaeB_MG945217	Pig	Other mammal	42	4832
Family3_GokushovirinaeB_MG945219	Pig	Other mammal	45	5201	Firmicutes	Clostridia	Eubacteriales	Oscillospiraceae	Faecalibacterium	Faecalibacterium	n/a
Family3_GokushovirinaeB_MG945221	Cow	Other mammal	35	5198
Family3_GokushovirinaeB_MG945223	Cow	Other mammal	50	5145
Family3_GokushovirinaeB_MG945225	Pig	Other mammal	42	4464
Family3_GokushovirinaeB_MG945226	Alces alces	Other mammal	46	4474
Family3_GokushovirinaeB_MG945227	Pig	Other mammal	46	5153
Family3_GokushovirinaeB_MG945231	Pig	Other mammal	48	4994
Family3_GokushovirinaeB_MG945232	Pig	Other mammal	46	5101
Family3_GokushovirinaeB_MG945233	Pig	Other mammal	46	6127	Firmicutes	Clostridia	Eubacteriales	Oscillospiraceae	Faecalibacterium	Faecalibacterium	n/a
Family3_GokushovirinaeB_MG945237	Pig	Other mammal	46	4765
Family3_GokushovirinaeB_MG945238	Pig	Other mammal	49	5060
Family3_GokushovirinaeB_MG945242	Dog	Other mammal	40	5320
Family3_GokushovirinaeB_MG945247	Alces alces	Other mammal	42	4922
Family3_GokushovirinaeB_MG945271	Cow	Other mammal	38	5626
Family3_GokushovirinaeB_MG945273	Alces alces	Other mammal	49	4952
Family3_GokushovirinaeB_MG945274	Alces alces	Other mammal	42	5414
Family3_GokushovirinaeB_MG945278	Alces alces	Other mammal	39	5430
Family3_GokushovirinaeB_MG945283	Alces alces	Other mammal	56	5297
Family3_GokushovirinaeB_MG945285	Alces alces	Other mammal	39	5537
Family3_GokushovirinaeB_MG945286	Alces alces	Other mammal	35	5332
Family3_GokushovirinaeB_MG945287	Yak	Other mammal	40	4356
Family3_GokushovirinaeB_MG945289	Yak	Other mammal	37	4793
Family3_GokushovirinaeB_MG945295	Pig	Other mammal	42	4867
Family3_GokushovirinaeB_MG945296	Pig	Other mammal	46	5226
Family3_GokushovirinaeB_MG945297	Pig	Other mammal	42	4573
Family3_GokushovirinaeB_MG945301	Pig	Other mammal	48	3614
Family3_GokushovirinaeB_MG945303	Pig	Other mammal	42	4557	Firmicutes	Clostridia	Eubacteriales		Emergencia	Emergencia	n/a
Family3_GokushovirinaeB_MG945306	Yak	Other mammal	37	5331
Family3_GokushovirinaeB_MG945307	Yak	Other mammal	43	5488
Family3_GokushovirinaeB_MG945310	Yak	Other mammal	42	5250
Family3_GokushovirinaeB_MG945311	Yak	Other mammal	38	5356
Family3_GokushovirinaeB_MG945312	Yak	Other mammal	40	5318
Family3_GokushovirinaeB_MG945317	Pig	Other mammal	38	5278
Family3_GokushovirinaeB_MG945318	Pig	Other mammal	43	4885	Proteobacteria	Betaproteobacteria	Burkholderiales	Sutterellaceae	Parasutterella	Parasutterella	n/a
Family3_GokushovirinaeB_MG945319	Pig	Other mammal	47	5213
Family3_GokushovirinaeB_MG945325	Pig	Other mammal	48	4865
Family3_GokushovirinaeB_MG945330	Pig	Other mammal	45	4774
Family3_GokushovirinaeB_MG945331	Pig	Other mammal	46	4732
Family3_GokushovirinaeB_MG945333	Pig	Other mammal	45	4884
Family3_GokushovirinaeB_MG945334	Pig	Other mammal	44	5633
Family3_GokushovirinaeB_MG945335	Pig	Other mammal	40	5399
Family3_GokushovirinaeB_MG945338	Yak	Other mammal	36	5790
Family3_GokushovirinaeB_MG945339	Pig	Other mammal	43	5099
Family3_GokushovirinaeB_MG945340	Pig	Other mammal	44	4904	Proteobacteria	Betaproteobacteria	Burkholderiales	Sutterellaceae	Parasutterella	Parasutterella	n/a
Family3_GokushovirinaeB_MG945343	Pig	Other mammal	40	4440
Family3_GokushovirinaeB_MG945346	Pig	Other mammal	45	4888	Firmicutes	Clostridia	Eubacteriales		Lawsonibacter	Lawsonibacter	n/a
Family3_GokushovirinaeB_MG945347	Pig	Other mammal	46	5373
Family3_GokushovirinaeB_MG945351	Pig	Other mammal	39	5466
Family3_GokushovirinaeB_MG945355	Pig	Other mammal	42	4947
Family3_GokushovirinaeB_MG945359	Pig	Other mammal	40	4687
Family3_GokushovirinaeB_MG945361	Pig	Other mammal	50	5057	Firmicutes	Clostridia	Eubacteriales	Oscillospiraceae	Flavonifractor	Flavonifractor	n/a
Family3_GokushovirinaeB_MG945363	Pig	Other mammal	43	4815	Bacteroidetes	Bacteroidia	Bacteroidales	Bacteroidaceae	Bacteroides	Bacteroides	n/a
Family3_GokushovirinaeB_MG945366	Pig	Other mammal	42	4664
Family3_GokushovirinaeB_MG945372	Pig	Other mammal	47	4826
Family3_GokushovirinaeB_MG945373	Pig	Other mammal	48	5530	Firmicutes	Clostridia	Eubacteriales	Oscillospiraceae	Faecalibacterium	Faecalibacterium	n/a
Family3_GokushovirinaeB_MG945376	Pig	Other mammal	43	3611
Family3_GokushovirinaeB_MG945377	Pig	Other mammal	44	5426
Family3_GokushovirinaeB_MG945378	Pig	Other mammal	44	4045	Firmicutes	Clostridia	Eubacteriales	Oscillospiraceae	Faecalibacterium	Faecalibacterium	n/a
Family3_GokushovirinaeB_MG945381	Pig	Other mammal	48	5503
Family3_GokushovirinaeB_MG945382	Pig	Other mammal	46	5785	Firmicutes	Clostridia	Eubacteriales	Oscillospiraceae	Faecalibacterium	Faecalibacterium	n/a
Family3_GokushovirinaeB_MG945383	Pig	Other mammal	44	5841	Firmicutes	Clostridia	Eubacteriales	Oscillospiraceae	Faecalibacterium	Faecalibacterium	n/a
Family3_GokushovirinaeB_MG945385	Pig	Other mammal	46	5208
Family3_GokushovirinaeB_MG945386	Pig	Other mammal	38	5639
Family3_GokushovirinaeB_MG945387	Pig	Other mammal	46	4832
Family3_GokushovirinaeB_MG945388	Pig	Other mammal	45	5664
Family3_GokushovirinaeB_MG945389	Pig	Other mammal	46	5202
Family3_GokushovirinaeB_MG945391	Pig	Other mammal	48	5367
Family3_GokushovirinaeB_MG945393	Pig	Other mammal	42	4964
Family3_GokushovirinaeB_MG945394	Pig	Other mammal	46	5345
Family3_GokushovirinaeB_MG945398	Pig	Other mammal	43	5025
Family3_GokushovirinaeB_MG945399	Pig	Other mammal	40	6330	Bacteroidetes	Flavobacteriia	Flavobacteriales	Weeksellaceae	Elizabethkingia	Elizabethkingia	n/a
Family3_GokushovirinaeB_MG945402	Pig	Other mammal	44	4988
Family3_GokushovirinaeB_MG945403	Pig	Other mammal	42	4756
Family3_GokushovirinaeB_MG945407	Pig	Other mammal	44	4932	Proteobacteria	Betaproteobacteria	Nitrosomonadales	Gallionellaceae	Gallionella	Gallionella	n/a
Family3_GokushovirinaeB_MG945410	Pig	Other mammal	46	5385
Family3_GokushovirinaeB_MG945415	Pig	Other mammal	46	5022
Family3_GokushovirinaeB_MG945416	Pig	Other mammal	46	5385
Family3_GokushovirinaeB_MG945423	Pig	Other mammal	48	5313
Family3_GokushovirinaeB_MG945424	Pig	Other mammal	43	5021
Family3_GokushovirinaeB_MG945428	Pig	Other mammal	42	4780
Family3_GokushovirinaeB_MG945429	Pig	Other mammal	43	5104
Family3_GokushovirinaeB_MG945430	Pig	Other mammal	45	5668	Firmicutes	Clostridia	Eubacteriales	Oscillospiraceae	Faecalibacterium	Faecalibacterium	n/a
Family3_GokushovirinaeB_MG945431	Pig	Other mammal	41	4675	Proteobacteria	Deltaproteobacteria	Desulfovibrionales	Desulfovibrionaceae	Desulfovibrio	Desulfovibrio	n/a
Family3_GokushovirinaeB_MG945435	Pig	Other mammal	43	4800
Family3_GokushovirinaeB_MG945437	Yak	Other mammal	38	5507
Family3_GokushovirinaeB_MG945438	Pig	Other mammal	46	4842
Family3_GokushovirinaeB_MG945440	Yak	Other mammal	38	5259
Family3_GokushovirinaeB_MG945444	Pig	Other mammal	45	5028
Family3_GokushovirinaeB_MG945447	Pig	Other mammal	46	5900	Firmicutes	Clostridia	Eubacteriales	Oscillospiraceae	Faecalibacterium	Faecalibacterium	n/a
Family3_GokushovirinaeB_MG945454	Pig	Other mammal	40	5274
Family3_GokushovirinaeB_MG945459	Pig	Other mammal	43	4926
Family3_GokushovirinaeB_MG945461	Pig	Other mammal	43	5241
Family3_GokushovirinaeB_MG945467	Human	Primate	50	5083	Firmicutes	Clostridia	Eubacteriales	Oscillospiraceae	Flavonifractor	Flavonifractor	n/a
Family3_GokushovirinaeB_MG945476	Dog	Other mammal	32	5052
Family3_GokushovirinaeB_MG945486	Pig	Other mammal	46	4911
Family3_GokushovirinaeB_MG945489	Pig	Other mammal	37	4760
Family3_GokushovirinaeB_MG945490	Pig	Other mammal	38	4506
Family3_GokushovirinaeB_MG945492	Yak	Other mammal	40	5634
Family3_GokushovirinaeB_MG945499	Dog	Other mammal	44	5128
Family3_GokushovirinaeB_MG945501	Pig	Other mammal	39	4451
Family3_GokushovirinaeB_MG945503	Pig	Other mammal	42	5535
Family3_GokushovirinaeB_MG945508	Pig	Other mammal	37	5030
Family3_GokushovirinaeB_MG945517	Pig	Other mammal	45	4985
Family3_GokushovirinaeB_MG945519	Pig	Other mammal	43	5590
Family3_GokushovirinaeB_MG945523	Pig	Other mammal	41	5614
Family3_GokushovirinaeB_MG945526	Pig	Other mammal	35	5006
Family3_GokushovirinaeB_MG945530	Pig	Other mammal	43	5193
Family3_GokushovirinaeB_MG945531	Pig	Other mammal	42	5439
Family3_GokushovirinaeB_MG945538	Pig	Other mammal	46	5241
Family3_GokushovirinaeB_MG945541	Pig	Other mammal	42	4916
Family3_GokushovirinaeB_MG945542	Pig	Other mammal	43	5005
Family3_GokushovirinaeB_MG945543	Pig	Other mammal	53	5036
Family3_GokushovirinaeB_MG945545	Pig	Other mammal	39	5092
Family3_GokushovirinaeB_MG945548	Pig	Other mammal	46	4986
Family3_GokushovirinaeB_MG945550	Pig	Other mammal	42	5490
Family3_GokushovirinaeB_MG945552	Pig	Other mammal	51	4477
Family3_GokushovirinaeB_MG945553	Pig	Other mammal	42	4976
Family3_GokushovirinaeB_MG945559	Dog	Other mammal	46	5076
Family3_GokushovirinaeB_MG945565	Pig	Other mammal	46	5058
Family3_GokushovirinaeB_MG945566	Dog	Other mammal	44	5133	Proteobacteria	Gammaproteobacteria	Enterobacterales	Enterobacteriaceae	Enterobacter	Enterobacter	n/a
Family3_GokushovirinaeB_MG945569	Pig	Other mammal	49	5621
Family3_GokushovirinaeB_MG945570	Pig	Other mammal	44	4864
Family3_GokushovirinaeB_MG945586	Pig	Other mammal	43	4928	Bacteroidetes	Bacteroidia	Bacteroidales	Rikenellaceae	Alistipes	Alistipes	n/a
Family3_GokushovirinaeB_MG945587	Pig	Other mammal	44	4860
Family3_GokushovirinaeB_MG945589	Pig	Other mammal	48	4960
Family3_GokushovirinaeB_MG945590	Pig	Other mammal	44	5415
Family3_GokushovirinaeB_MG945591	Pig	Other mammal	54	5089
Family3_GokushovirinaeB_MG945592	Pig	Other mammal	41	4883	Firmicutes	Clostridia	Eubacteriales		Emergencia	Emergencia	n/a
Family3_GokushovirinaeB_MG945593	Cow	Other mammal	34	6069
Family3_GokushovirinaeB_MG945596	Pig	Other mammal	45	4845
Family3_GokushovirinaeB_MG945597	Cow	Other mammal	46	5256
Family3_GokushovirinaeB_MG945598	Pig	Other mammal	43	4979
Family3_GokushovirinaeB_MG945600	Yak	Other mammal	37	5325
Family3_GokushovirinaeB_MG945602	Macaque	Primate	44	5038
Family3_GokushovirinaeB_MG945605	Yak	Other mammal	40	5689
Family3_GokushovirinaeB_MG945607	Yak	Other mammal	40	5317
Family3_GokushovirinaeB_MG945620	Pig	Other mammal	46	5079
Family3_GokushovirinaeB_MG945624	Cow	Other mammal	38	5769
Family3_GokushovirinaeB_MG945627	Cow	Other mammal	38	5367
Family3_GokushovirinaeB_MG945635	Cow	Other mammal	34	5144
Family3_GokushovirinaeB_MG945639	Cow	Other mammal	40	5385
Family3_GokushovirinaeB_MG945642	Pig	Other mammal	44	5758	Firmicutes	Clostridia	Eubacteriales	Oscillospiraceae	Faecalibacterium	Faecalibacterium	n/a
Family3_GokushovirinaeB_MG945645	Bird	Bird	44	4998
Family3_GokushovirinaeB_MG945646	Bird	Bird	42	4919	Firmicutes	Clostridia	Eubacteriales	Oscillospiraceae	Ruminococcus	Ruminococcus	n/a
Family3_GokushovirinaeB_MG945657	Human	Primate	47	5695	Firmicutes	Clostridia	Eubacteriales	Oscillospiraceae	Faecalibacterium	Faecalibacterium	n/a
Family3_GokushovirinaeB_MG945658	Human	Primate	45	4339
Family3_GokushovirinaeB_MG945659	Mink	Other mammal	48	4635
Family3_GokushovirinaeB_MG945665	Pig	Other mammal	38	4592
Family3_GokushovirinaeB_MG945671	Pig	Other mammal	44	4922
Family3_GokushovirinaeB_MG945672	Cow	Other mammal	36	5379
Family3_GokushovirinaeB_MG945673	Pig	Other mammal	46	4906
Family3_GokushovirinaeB_MG945674	Pig	Other mammal	44	4946
Family3_GokushovirinaeB_MG945675	Pig	Other mammal	44	5022	Firmicutes	Clostridia	Eubacteriales	Oscillospiraceae	Flavonifractor	Flavonifractor	n/a
Family3_GokushovirinaeB_MG945681	Pig	Other mammal	41	5008
Family3_GokushovirinaeB_MG945684	Pig	Other mammal	42	4972
Family3_GokushovirinaeB_MG945689	Pig	Other mammal	52	5382	Firmicutes	Clostridia	Eubacteriales	Oscillospiraceae	Faecalibacterium	Faecalibacterium	n/a
Family3_GokushovirinaeB_MG945691	Pig	Other mammal	45	4905
Family3_GokushovirinaeB_MG945693	Pig	Other mammal	43	5399
Family3_GokushovirinaeB_MG945694	Pig	Other mammal	44	5967	Firmicutes	Clostridia	Eubacteriales	Oscillospiraceae	Faecalibacterium	Faecalibacterium	n/a
Family3_GokushovirinaeB_MG945699	Pig	Other mammal	46	4909
Family3_GokushovirinaeB_MG945700	Pig	Other mammal	42	5006
Family3_GokushovirinaeB_MG945705	Pig	Other mammal	44	4946
Family3_GokushovirinaeB_MG945707	Pig	Other mammal	41	5283	Bacteroidetes	Flavobacteriia	Flavobacteriales	Weeksellaceae	Elizabethkingia	Elizabethkingia	n/a
Family3_GokushovirinaeB_MG945708	Pig	Other mammal	47	5170
Family3_GokushovirinaeB_MG945710	Pig	Other mammal	47	4846
Family3_GokushovirinaeB_MG945714	Pig	Other mammal	50	5102
Family3_GokushovirinaeB_MG945715	Human	Primate	37	5427
Family3_GokushovirinaeB_MG945718	Pig	Other mammal	41	4948
Family3_GokushovirinaeB_MG945720	Pig	Other mammal	40	5235
Family3_GokushovirinaeB_MG945728	Pig	Other mammal	41	4707	Firmicutes	Clostridia	Eubacteriales		Emergencia	Emergencia	n/a
Family3_GokushovirinaeB_MG945729	Pig	Other mammal	40	4705
Family3_GokushovirinaeB_MG945731	Pig	Other mammal	44	4925
Family3_GokushovirinaeB_MG945736	Pig	Other mammal	46	4980
Family3_GokushovirinaeB_MG945738	Pig	Other mammal	40	4731
Family3_GokushovirinaeB_MG945740	Pig	Other mammal	43	4997
Family3_GokushovirinaeB_MG945741	Pig	Other mammal	46	5136
Family3_GokushovirinaeB_MG945742	Pig	Other mammal	40	5624
Family3_GokushovirinaeB_MG945744	Pig	Other mammal	46	4998
Family3_GokushovirinaeB_MG945746	Pig	Other mammal	46	5289
Family3_GokushovirinaeB_MG945749	Pig	Other mammal	40	4827
Family3_GokushovirinaeB_MG945751	Alces alces	Other mammal	39	5364
Family3_GokushovirinaeB_MG945753	Pig	Other mammal	45	5886	Firmicutes	Clostridia	Eubacteriales	Oscillospiraceae	Faecalibacterium	Faecalibacterium	n/a
Family3_GokushovirinaeB_MG945758	Pig	Other mammal	45	4715
Family3_GokushovirinaeB_MG945761	Cow	Other mammal	46	4710
Family3_GokushovirinaeB_MG945765	Pig	Other mammal	48	5073
Family3_GokushovirinaeB_MG945767	Cow	Other mammal	35	5656
Family3_GokushovirinaeB_MG945768	Pig	Other mammal	45	4916
Family3_GokushovirinaeB_MG945770	Pig	Other mammal	45	5060
Family3_GokushovirinaeB_MG945771	Pig	Other mammal	48	5302
Family3_GokushovirinaeB_MG945775	Pig	Other mammal	38	4923
Family3_GokushovirinaeB_MG945778	Pig	Other mammal	41	5402
Family3_GokushovirinaeB_MG945780	Pig	Other mammal	47	5468
Family3_GokushovirinaeB_MG945781	Macaque	Primate	44	5572	Firmicutes	Clostridia	Eubacteriales	Oscillospiraceae	Faecalibacterium	Faecalibacterium	n/a
Family3_GokushovirinaeB_MG945782	Pig	Other mammal	41	4470
Family3_GokushovirinaeB_MG945783	Pig	Other mammal	46	5102
Family3_GokushovirinaeB_MG945786	Pig	Other mammal	45	5164
Family3_GokushovirinaeB_MG945787	Pig	Other mammal	45	5008
Family3_GokushovirinaeB_MG945793	Pig	Other mammal	45	4803
Family3_GokushovirinaeB_MG945796	Pig	Other mammal	47	4989	Firmicutes	Clostridia	Eubacteriales	Oscillospiraceae	Ruminococcus	Ruminococcus	n/a
Family3_GokushovirinaeB_MG945797	Pig	Other mammal	49	5562	Firmicutes	Clostridia	Eubacteriales	Oscillospiraceae	Faecalibacterium	Faecalibacterium	n/a
Family3_GokushovirinaeB_MG945801	Pig	Other mammal	47	5190	Firmicutes	Clostridia	Eubacteriales	Oscillospiraceae	Ruminococcus	Ruminococcus	n/a
Family3_GokushovirinaeB_MG945802	Pig	Other mammal	43	5224
Family3_GokushovirinaeB_MG945809	Pig	Other mammal	43	5496
Family3_GokushovirinaeB_MG945812	Yak	Other mammal	41	5732
Family3_GokushovirinaeB_MG945819	Pig	Other mammal	48	5302
Family3_GokushovirinaeB_MG945820	Pig	Other mammal	49	5063	Firmicutes	Clostridia	Eubacteriales	Oscillospiraceae	Flavonifractor	Flavonifractor	n/a
Family3_GokushovirinaeB_MG945825	Yak	Other mammal	41	5725
Family3_GokushovirinaeB_MG945853	Primate	Primate	47	4900
Family3_GokushovirinaeB_MG945855	Mink	Other mammal	48	5500
Family3_GokushovirinaeB_MG945858	Raccoon	Other mammal	47	5259
Family3_GokushovirinaeB_MG945860	Mink	Other mammal	50	4316
Family3_GokushovirinaeB_MG945862	Raccoon	Other mammal	46	4859
Family3_GokushovirinaeB_MG945864	Fox	Other mammal	46	5015
Family3_GokushovirinaeB_MG945867	Mink	Other mammal	49	5567
Family3_GokushovirinaeB_MG945869	Fox	Other mammal	49	5392
Family3_GokushovirinaeB_MG945870	Fox	Other mammal	48	5757
Family3_GokushovirinaeB_MG945872	Pig	Other mammal	41	4394
Family3_GokushovirinaeB_MG945889	Pig	Other mammal	44	5077
Family3_GokushovirinaeB_MG945891	Cow	Other mammal	40	5233
Family3_GokushovirinaeB_MG945907	Pig	Other mammal	45	4960
Family3_GokushovirinaeB_MG945908	Pig	Other mammal	49	4307
Family3_GokushovirinaeB_MG945911	Cow	Other mammal	36	6608
Family3_GokushovirinaeB_MH552496	Macaque	Primate	42	5223
Family3_GokushovirinaeB_MH552498	Mouse	Other mammal	41	5648
Family3_GokushovirinaeB_MH552509	Macaque	Primate	42	5135
Family3_GokushovirinaeB_MH552523	Mouse	Other mammal	43	5296	Firmicutes	Clostridia	Eubacteriales	Oscillospiraceae	Ruminococcus	Ruminococcus	n/a
Family3_GokushovirinaeB_MH552560	Mouse	Other mammal	40	5520
Family3_GokushovirinaeB_MH552567	Macaque	Primate	45	5083
Family3_GokushovirinaeB_MH552571	Mouse	Other mammal	47	5312
Family3_GokushovirinaeB_MH593837	Macaque	Primate	45	5210
Family3_GokushovirinaeB_MH616663	Macaque	Primate	45	4870
Family3_GokushovirinaeB_MH616672	Macaque	Primate	30	5239
Family3_GokushovirinaeB_MH616855	Mouse	Other mammal	38	5469
Family3_GokushovirinaeB_MH616997	Minnow tissue	Marine fish	47	5066
Family3_GokushovirinaeB_MH617034	Macaque	Primate	45	5132
Family3_GokushovirinaeB_MH617217	Macaque	Primate	48	5070
Family3_GokushovirinaeB_MH617405	Macaque	Primate	46	5110
Family3_GokushovirinaeB_MH617506	Macaque	Primate	40	5285
Family3_GokushovirinaeB_MH617682	Macaque	Primate	38	5105
Family3_GokushovirinaeB_MH617691	Macaque	Primate	39	5139
Family3_GokushovirinaeB_MH622917	Macaque	Primate	45	5221
Family3_GokushovirinaeB_MH622932	Macaque	Primate	46	5208
Family3_GokushovirinaeB_MH648955	Macaque	Primate	47	5322	Firmicutes	Clostridia	Eubacteriales	Oscillospiraceae	Faecalibacterium	Faecalibacterium	n/a
Family3_GokushovirinaeB_MH649004	Macaque	Primate	42	5137
Family3_GokushovirinaeB_MH649140	Macaque	Primate	43	4794
Family3_GokushovirinaeB_MH649153	Macaque	Primate	46	5208
Family3_GokushovirinaeB_Minot_Diet_LF_HF_2016_3_454_NODE_101_length_5392_cov_57797721	Human	Primate	46	5394
Family3_GokushovirinaeB_Minot_Diet_LF_HF_2016_3_454_NODE_91_length_5912_cov_6822818	Human	Primate	44	5912	Firmicutes	Clostridia	Eubacteriales	Oscillospiraceae	Faecalibacterium	Faecalibacterium	n/a
Family3_GokushovirinaeB_Minot_Diet_LF_HF_2019_4_454_NODE_33_length_5831_cov_42281031	Human	Primate	44	5833	Firmicutes	Clostridia	Eubacteriales	Oscillospiraceae	Faecalibacterium	Faecalibacterium	n/a
Family3_GokushovirinaeB_Minot_Diet_SRR5088934_NODE_130_length_5939_cov_59343644	Human	Primate	46	5939	Firmicutes	Clostridia	Eubacteriales	Oscillospiraceae	Faecalibacterium	Faecalibacterium	n/a
Family3_GokushovirinaeB_Minot_Diet_SRR5088934_NODE_136_length_5745_cov_47350967	Human	Primate	44	5745	Firmicutes	Clostridia	Eubacteriales	Oscillospiraceae	Faecalibacterium	Faecalibacterium	n/a
Family3_GokushovirinaeB_Minot_Diet_SRR5088935_NODE_450_length_5993_cov_1827551196	Human	Primate	43	5993	Firmicutes	Clostridia	Eubacteriales	Oscillospiraceae	Faecalibacterium	Faecalibacterium	n/a
Family3_GokushovirinaeB_Minot_Diet_SRR5088935_NODE_459_length_5842_cov_4031589597	Human	Primate	45	5842
Family3_GokushovirinaeB_Minot_Diet_SRR5088935_NODE_500_length_5224_cov_1030649642	Human	Primate	49	5226
Family3_GokushovirinaeB_Minot_Diet_SRR5088936_NODE_563_length_5697_cov_182023219	Human	Primate	43	5697	Firmicutes	Clostridia	Eubacteriales	Oscillospiraceae	Faecalibacterium	Faecalibacterium	n/a
Family3_GokushovirinaeB_Minot_Diet_SRR5088936_NODE_652_length_5011_cov_27124294	Human	Primate	41	5011						Clostridiales	n/a
Family3_GokushovirinaeB_Minot_Diet_SRR5088938_NODE_397_length_5730_cov_5746419383	Human	Primate	43	5730	Firmicutes	Clostridia	Eubacteriales	Oscillospiraceae	Faecalibacterium	Faecalibacterium	n/a
Family3_GokushovirinaeB_Minot_Diet_SRR5088938_NODE_464_length_5265_cov_35702495	Human	Primate	48	5265
Family3_GokushovirinaeB_Minot_Diet_SRR5088938_NODE_469_length_5228_cov_401312391	Human	Primate	45	5228
Family3_GokushovirinaeB_Minot_Diet_SRR5088938_NODE_476_length_5185_cov_140952242	Human	Primate	39	5210
Family3_GokushovirinaeB_Minot_Diet_SRR5088939_NODE_292_length_5427_cov_24182241	Human	Primate	49	5427	Proteobacteria	Gammaproteobacteria			Candidatus Thioglobus	CandidatusThioglobus	n/a
Family3_GokushovirinaeB_Minot_Diet_SRR5088940_NODE_787_length_5721_cov_136850159	Human	Primate	47	5721
Family3_GokushovirinaeB_Minot_Diet_SRR5088940_NODE_816_length_5548_cov_23033861	Human	Primate	49	5548
Family3_GokushovirinaeB_Minot_Diet_SRR5088940_NODE_825_length_5514_cov_99661293	Human	Primate	46	5514	Firmicutes	Clostridia	Eubacteriales	Oscillospiraceae	Faecalibacterium	Faecalibacterium	n/a
Family3_GokushovirinaeB_Minot_Diet_SRR5088941_NODE_203_length_5771_cov_5539013	Human	Primate	44	5771	Firmicutes	Clostridia	Eubacteriales	Oscillospiraceae	Faecalibacterium	Faecalibacterium	n/a
Family3_GokushovirinaeB_Minot_Diet_SRR5088942_NODE_390_length_5171_cov_22387217	Human	Primate	50	5173	Firmicutes	Clostridia	Eubacteriales	Oscillospiraceae	Flavonifractor	Flavonifractor	n/a
Family3_GokushovirinaeB_Minot_Diet_SRR5088943_NODE_403_length_5324_cov_1032226798	Human	Primate	49	5324	Proteobacteria	Gammaproteobacteria			Candidatus Thioglobus	CandidatusThioglobus	n/a
Family3_GokushovirinaeB_Minot_Diet_SRR5088943_NODE_412_length_5137_cov_3257379	Human	Primate	46	5137
Family3_GokushovirinaeB_Minot_Diet_SRR5088944_NODE_199_length_5746_cov_4409580039	Human	Primate	44	5746	Firmicutes	Clostridia	Eubacteriales	Oscillospiraceae	Faecalibacterium	Faecalibacterium	n/a
Family3_GokushovirinaeB_Minot_Diet_SRR5088944_NODE_208_length_5395_cov_551233146	Human	Primate	42	5397
Family3_GokushovirinaeB_Minot_Diet_SRR5088944_NODE_214_length_5172_cov_2298930819	Human	Primate	44	5174
Family3_GokushovirinaeB_Minot_Diet_SRR5088944_NODE_88_length_16009_cov_7174610505	Human	Primate	45	5968	Firmicutes	Clostridia	Eubacteriales	Oscillospiraceae	Faecalibacterium	Faecalibacterium	n/a
Family3_GokushovirinaeB_MK496714	Capybara	Other mammal	44	5314
Family3_GokushovirinaeB_MK496716	Capybara	Other mammal	37	5278
Family3_GokushovirinaeB_MK496718	Capybara	Other mammal	36	4514
Family3_GokushovirinaeB_MK496719	Capybara	Other mammal	41	5243
Family3_GokushovirinaeB_MK496720	Capybara	Other mammal	47	5221
Family3_GokushovirinaeB_MK496722	Capybara	Other mammal	50	5184
Family3_GokushovirinaeB_MK496724	Capybara	Other mammal	35	5132	Firmicutes	Clostridia	Eubacteriales	Oscillospiraceae	Pseudoflavonifractor	Pseudoflavonifractor	n/a
Family3_GokushovirinaeB_MK496726	Capybara	Other mammal	37	5123
Family3_GokushovirinaeB_MK496728	Capybara	Other mammal	34	5074
Family3_GokushovirinaeB_MK496730	Capybara	Other mammal	32	5059
Family3_GokushovirinaeB_MK496731	Capybara	Other mammal	40	5001
Family3_GokushovirinaeB_MK496735	Capybara	Other mammal	39	4956
Family3_GokushovirinaeB_MK496737	Capybara	Other mammal	41	4939
Family3_GokushovirinaeB_MK496738	Capybara	Other mammal	40	4936
Family3_GokushovirinaeB_MK496740	Capybara	Other mammal	42	4905
Family3_GokushovirinaeB_MK496741	Capybara	Other mammal	37	4866
Family3_GokushovirinaeB_MK496743	Capybara	Other mammal	36	4785
Family3_GokushovirinaeB_MK496744	Capybara	Other mammal	41	4757
Family3_GokushovirinaeB_MK496778	Capybara	Other mammal	41	5547
Family3_GokushovirinaeB_MK496779	Capybara	Other mammal	51	5540
Family3_GokushovirinaeB_MK496788	Capybara	Other mammal	38	5278
Family3_GokushovirinaeB_MK496790	Capybara	Other mammal	37	5251
Family3_GokushovirinaeB_MK496792	Capybara	Other mammal	46	5247
Family3_GokushovirinaeB_MK496793	Capybara	Other mammal	31	5235
Family3_GokushovirinaeB_MK496794	Capybara	Other mammal	32	5232
Family3_GokushovirinaeB_MK496796	Capybara	Other mammal	47	5206
Family3_GokushovirinaeB_MK496797	Capybara	Other mammal	36	5204
Family3_GokushovirinaeB_MK496798	Capybara	Other mammal	41	5171
[truncated: 2,080 more rows]
