# Supplementary material for: Organizing the Global Diversity of Microviruses
Source: mBio. 2022 May 2;13(3):e00588-22. doi: 10.1128/mbio.00588-22 (PMC9239249; doi:10.1128/mbio.00588-22)
Supplement: TABLE S2 [file mbio.00588-22-st002.xlsx]

## Sheet: Table S2
Table S2: Protein Clusters (>30% AAI) Shared Between Putative Families
Gene Family name	Gene function	Maximum Length (aa)	# Sequences	Families sharing homologs
Family11_Yinda_HP41_trimmed_NODE_84_length_5539_cov_17089898@VP4_GID31800	VP4	448	2542	3,9,11
Family3_0_MNTT01000014_Acetobacter_sp_46_36@VP5_GID9418	VP5	134	1361	3,9
Family19_MG945379@gene_GID33186	hypothetical	91	180	4,5,6,19
Family10_0_JAAVEW010000012_Barnesiella@peptidase_GID31166	peptidase	200	178	2*,3,4,5,6,8,10,20
Family12_0_SNQI01000008_Gramella_jeungdoensis@transferred_protein_GID32162	hypothetical	87	92	3,5,8,12,19
Family18_MG945151@gene_GID33176	hypothetical	70	24	3,4,18,Singleton
Family5_0_EQ973357_Bacteroides_sp_2_2_4@gene_GID24336	hypothetical	87	23	5,6
Family12_Norman_110_NODE_9_length_6763_cov_14889088@DUF5675_GID32052	transpeptidase	161	17	5,8,12
Family15_0_SCPE01000001_Alistipes_sp@VP2_GID32599	VP2	386	17	4,15
Family5_Human_feces_D_015@gene_GID25731	hypothetical	67	12	5,6
Family12_Reyes_2015_F196_M_NODE_14_length_6792_cov_6783646@gene_GID32022	hypothetical	31	9	5,8,12
Family20_Flavobacterium_circumlabens_NZ_QWDN01000006@gene_GID33517	hypothetical	185	8	3,4,7,20
Family19_MG945360@gene_GID33288	hypothetical	61	8	8,19
Family5_Kramna_3133_NODE_9_length_5047_cov_5492486579@gene_GID26367	hypothetical	42	7	5,6
Family5_Monaco_MBA1742_NODE_45_length_6104_cov_11429162@gene_GID25985	peptidase	59	6	5,6
Family10_MG945442@peptidase_GID31234	peptidase	141	5	10,11,13
Family15_Human_gut_31_126@gene_GID32666	hypothetical	39	5	4,15
Family15_0_SCPE01000001_Alistipes_sp@gene_GID32600	hypothetical	39	5	4,15
Family3_GokushovirinaeA_MH572422@peptidase_GID17941	peptidase	107	5	3,4,5
Family11_MK496692@gene_GID31690	hypothetical	80	5	3,11,13,16, Singleton
Family4_Human_feces_B_021@gene_GID23223	hypothetical	60	4	4,6
Family3_GokushovirinaeB_MG945386@methyltransferase_GID15458	cytosine methyltransferase	237	5	3,4,7,8
Family10_MG945218@glycoside_hydrolase_GID31188	glycoside_hydrolase/lysozyme	173	3	10,17
Family11_MG945496@gene_GID31802	hypothetical	86	3	11,13
Family4_Norman_123_NODE_15_length_6081_cov_633694159@gene_GID22679	hypothetical	86	3	4,5
Family5_Shkoporov_6358@gene_GID25299	hypothetical	58	3	5,6
Family15_Monaco_MBA4038_NODE_131_length_5645_cov_174279964@gene_GID32688	hypothetical	46	3	4,15
Family10_MG945442@gene_GID31235	hypothetical	41	3	10,11
Family12_MH510273@gene_GID32133	hypothetical	71	3	5,12
Family4_Shkoporov_5801_2@gene_GID23487	hypothetical	75	2	4,Singleton
Family5_MG945397@gene_GID26348	hypothetical	67	2	5,8
Family12_Norman_139_NODE_16_length_6691_cov_3712290687@gene_GID32063	hypothetical	65	2	5,12
Family4_Shkoporov_6266@gene_GID22259	hypothetical	60	2	4,6
Family5_Yinda_HP7_trimmed_NODE_67_length_6234_cov_876203755@gene_GID25721	hypothetical	59	2	5,8
Family5_Reyes_2015_F209_T1_NODE_18_length_6414_cov_53244950@gene_GID25584	hypothetical	59	2	5,6
Family14_0_Xinfangfangia_NZ_UXAW01000089@gene_GID32497	hypothetical	56	2	7,14
Family14_0_Xinfangfangia_NZ_UXAW01000089@gene_GID32496	hypothetical	47	2	7,14
* = Family 2 associated
