# Supplementary material for: Organizing the Global Diversity of Microviruses
Source: mBio. 2022 May 2;13(3):e00588-22. doi: 10.1128/mbio.00588-22 (PMC9239249; doi:10.1128/mbio.00588-22)
Supplement: TABLE S3 [file mbio.00588-22-st003.xlsx]

## Sheet: Table S3
Table S3: Microvirus Genomes from Additional Datasets
Genome designation	Dataset Source	Family
C5_MW149102	Collins et al, 2021	5
C5_MW149103	Collins et al, 2021	5
C5_MW149106	Collins et al, 2021	5
C5_MW149107	Collins et al, 2021	5
C2_MW149081	Collins et al., 2021	3
C2_MW149082	Collins et al., 2021	3
C2_MW149083	Collins et al., 2021	3
C2_MW149084	Collins et al., 2021	3
C2_MW149085	Collins et al., 2021	3
C2_MW149086	Collins et al., 2021	3
C2_MW149087	Collins et al., 2021	3
C2_MW149088	Collins et al., 2021	3
C2_MW149089	Collins et al., 2021	3
C2_MW149090	Collins et al., 2021	3
C2_MW149091	Collins et al., 2021	3
C2_MW149092	Collins et al., 2021	3
C2_MW149093	Collins et al., 2021	3
C2_MW149094	Collins et al., 2021	3
C2_MW149095	Collins et al., 2021	3
C2_MW149096	Collins et al., 2021	3
C6_MW149101	Collins et al., 2021	6
C6_MW149104	Collins et al., 2021	6
C7_MW149105	Collins et al., 2021	7
C7_MW149108	Collins et al., 2021	7
C8_MW149099	Collins et al., 2021	8
C9_MW149100	Collins et al., 2021	9
C13_MW149109	Collins et al., 2021	13
C13_MW149110	Collins et al., 2021	13
C13_MW149111	Collins et al., 2021	13
C13_MW149112	Collins et al., 2021	13
C13_MW149113	Collins et al., 2021	13
C18_MW149097	Collins et al., 2021	18
C18_MW149098	Collins et al., 2021	18
C1_MarineMeta6696	Gregory et al., 2019	1
C3_MarineMeta13879	Gregory et al., 2019	2
C3_MarineMeta18967	Gregory et al., 2019	2
C2_MarineMeta10092	Gregory et al., 2019	3
C2_MarineMeta10697	Gregory et al., 2019	3
C2_MarineMeta11340	Gregory et al., 2019	3
C2_MarineMeta11996	Gregory et al., 2019	3
C2_MarineMeta13433	Gregory et al., 2019	3
C2_MarineMeta13443	Gregory et al., 2019	3
C2_MarineMeta14980	Gregory et al., 2019	3
C2_MarineMeta15080	Gregory et al., 2019	3
C2_MarineMeta18781	Gregory et al., 2019	3
C2_MarineMeta18782	Gregory et al., 2019	3
C2_MarineMeta18789	Gregory et al., 2019	3
C2_MarineMeta18793	Gregory et al., 2019	3
C2_MarineMeta18809	Gregory et al., 2019	3
C2_MarineMeta18815	Gregory et al., 2019	3
C2_MarineMeta18818	Gregory et al., 2019	3
C2_MarineMeta18842	Gregory et al., 2019	3
C2_MarineMeta18856	Gregory et al., 2019	3
C2_MarineMeta18859	Gregory et al., 2019	3
C2_MarineMeta18866	Gregory et al., 2019	3
C2_MarineMeta18867	Gregory et al., 2019	3
C2_MarineMeta18873	Gregory et al., 2019	3
C2_MarineMeta18874	Gregory et al., 2019	3
C2_MarineMeta18889	Gregory et al., 2019	3
C2_MarineMeta18922	Gregory et al., 2019	3
C2_MarineMeta18924	Gregory et al., 2019	3
C2_MarineMeta18934	Gregory et al., 2019	3
C2_MarineMeta18935	Gregory et al., 2019	3
C2_MarineMeta18945	Gregory et al., 2019	3
C2_MarineMeta18946	Gregory et al., 2019	3
C2_MarineMeta18947	Gregory et al., 2019	3
C2_MarineMeta18948	Gregory et al., 2019	3
C2_MarineMeta18949	Gregory et al., 2019	3
C2_MarineMeta18969	Gregory et al., 2019	3
C2_MarineMeta18970	Gregory et al., 2019	3
C2_MarineMeta18985	Gregory et al., 2019	3
C2_MarineMeta18986	Gregory et al., 2019	3
C2_MarineMeta18999	Gregory et al., 2019	3
C2_MarineMeta19000	Gregory et al., 2019	3
C2_MarineMeta19014	Gregory et al., 2019	3
C2_MarineMeta19028	Gregory et al., 2019	3
C2_MarineMeta19030	Gregory et al., 2019	3
C2_MarineMeta19039	Gregory et al., 2019	3
C2_MarineMeta19055	Gregory et al., 2019	3
C2_MarineMeta19057	Gregory et al., 2019	3
C2_MarineMeta19058	Gregory et al., 2019	3
C2_MarineMeta19059	Gregory et al., 2019	3
C2_MarineMeta19060	Gregory et al., 2019	3
C2_MarineMeta19061	Gregory et al., 2019	3
C2_MarineMeta3944	Gregory et al., 2019	3
C2_MarineMeta6899	Gregory et al., 2019	3
C2_MarineMeta7673	Gregory et al., 2019	3
C2_MarineMeta957	Gregory et al., 2019	3
C2_MarineMeta9613	Gregory et al., 2019	3
C2_MarineMeta9624	Gregory et al., 2019	3
C2_MarineMeta9657	Gregory et al., 2019	3
C4_MarineMeta886	Gregory et al., 2019	4
Singleton_Marine	Gregory et al., 2021	Singleton
Singleton_Marine_2	Gregory et al., 2021	Singleton
Singleton_Marine_3	Gregory et al., 2021	Singleton
Singleton_Marine_4	Gregory et al., 2021	Singleton
Singleton_Marine_5	Gregory et al., 2021	Singleton
Singleton_Marine_6	Gregory et al., 2021	Singleton
Singleton_Marine_7	Gregory et al., 2021	Singleton
Singleton_Marine_8	Gregory et al., 2021	Singleton
Singleton_MarineMeta12939	Gregory et al., 2021	Singleton
Singleton_MarineMeta6894	Gregory et al., 2021	Singleton
Singleton_MarineMeta7983	Gregory et al., 2021	Singleton
C1_Plasmid_011258	Kirstahler et al., 2021	1
C3_Plasmid_000204	Kirstahler et al., 2021	2
C3_Plasmid_001090	Kirstahler et al., 2021	2
C3_Plasmid_001407	Kirstahler et al., 2021	2
C3_Plasmid_002115	Kirstahler et al., 2021	2
C3_Plasmid_002478	Kirstahler et al., 2021	2
C3_Plasmid_002637	Kirstahler et al., 2021	2
C3_Plasmid_002646	Kirstahler et al., 2021	2
C3_Plasmid_002881	Kirstahler et al., 2021	2
C3_Plasmid_003103	Kirstahler et al., 2021	2
C3_Plasmid_003567	Kirstahler et al., 2021	2
C3_Plasmid_004499	Kirstahler et al., 2021	2
C3_Plasmid_004702	Kirstahler et al., 2021	2
C3_Plasmid_004899	Kirstahler et al., 2021	2
C3_Plasmid_004920	Kirstahler et al., 2021	2
C3_Plasmid_004921	Kirstahler et al., 2021	2
C3_Plasmid_004962	Kirstahler et al., 2021	2
C3_Plasmid_005045	Kirstahler et al., 2021	2
C3_Plasmid_005731	Kirstahler et al., 2021	2
C3_Plasmid_006486	Kirstahler et al., 2021	2
C3_Plasmid_007414	Kirstahler et al., 2021	2
C3_Plasmid_007444	Kirstahler et al., 2021	2
C3_Plasmid_007996	Kirstahler et al., 2021	2
C3_Plasmid_008325	Kirstahler et al., 2021	2
C3_Plasmid_008368	Kirstahler et al., 2021	2
C3_Plasmid_009364	Kirstahler et al., 2021	2
C3_Plasmid_009523	Kirstahler et al., 2021	2
C3_Plasmid_010176	Kirstahler et al., 2021	2
C3_Plasmid_010348	Kirstahler et al., 2021	2
C3_Plasmid_010938	Kirstahler et al., 2021	2
C3_Plasmid_010984	Kirstahler et al., 2021	2
C3_Plasmid_011531	Kirstahler et al., 2021	2
C3_Plasmid_012211	Kirstahler et al., 2021	2
C2_Plasmid_000001	Kirstahler et al., 2021	3
C2_Plasmid_000005	Kirstahler et al., 2021	3
C2_Plasmid_000014	Kirstahler et al., 2021	3
C2_Plasmid_000015	Kirstahler et al., 2021	3
C2_Plasmid_000029	Kirstahler et al., 2021	3
C2_Plasmid_000042	Kirstahler et al., 2021	3
C2_Plasmid_000058	Kirstahler et al., 2021	3
C2_Plasmid_000077	Kirstahler et al., 2021	3
C2_Plasmid_000083	Kirstahler et al., 2021	3
C2_Plasmid_000104	Kirstahler et al., 2021	3
C2_Plasmid_000127	Kirstahler et al., 2021	3
C2_Plasmid_000129	Kirstahler et al., 2021	3
C2_Plasmid_000134	Kirstahler et al., 2021	3
C2_Plasmid_000135	Kirstahler et al., 2021	3
C2_Plasmid_000144	Kirstahler et al., 2021	3
C2_Plasmid_000160	Kirstahler et al., 2021	3
C2_Plasmid_000161	Kirstahler et al., 2021	3
C2_Plasmid_000164	Kirstahler et al., 2021	3
C2_Plasmid_000168	Kirstahler et al., 2021	3
C2_Plasmid_000170	Kirstahler et al., 2021	3
C2_Plasmid_000171	Kirstahler et al., 2021	3
C2_Plasmid_000177	Kirstahler et al., 2021	3
C2_Plasmid_000182	Kirstahler et al., 2021	3
C2_Plasmid_000184	Kirstahler et al., 2021	3
C2_Plasmid_000186	Kirstahler et al., 2021	3
C2_Plasmid_000188	Kirstahler et al., 2021	3
C2_Plasmid_000190	Kirstahler et al., 2021	3
C2_Plasmid_000195	Kirstahler et al., 2021	3
C2_Plasmid_000205	Kirstahler et al., 2021	3
C2_Plasmid_000223	Kirstahler et al., 2021	3
C2_Plasmid_000239	Kirstahler et al., 2021	3
C2_Plasmid_000242	Kirstahler et al., 2021	3
C2_Plasmid_000247	Kirstahler et al., 2021	3
C2_Plasmid_000248	Kirstahler et al., 2021	3
C2_Plasmid_000250	Kirstahler et al., 2021	3
C2_Plasmid_000259	Kirstahler et al., 2021	3
C2_Plasmid_000267	Kirstahler et al., 2021	3
C2_Plasmid_000269	Kirstahler et al., 2021	3
C2_Plasmid_000273	Kirstahler et al., 2021	3
C2_Plasmid_000301	Kirstahler et al., 2021	3
C2_Plasmid_000304	Kirstahler et al., 2021	3
C2_Plasmid_000318	Kirstahler et al., 2021	3
C2_Plasmid_000323	Kirstahler et al., 2021	3
C2_Plasmid_000334	Kirstahler et al., 2021	3
C2_Plasmid_000340	Kirstahler et al., 2021	3
C2_Plasmid_000351	Kirstahler et al., 2021	3
C2_Plasmid_000359	Kirstahler et al., 2021	3
C2_Plasmid_000372	Kirstahler et al., 2021	3
C2_Plasmid_000373	Kirstahler et al., 2021	3
C2_Plasmid_000376	Kirstahler et al., 2021	3
C2_Plasmid_000394	Kirstahler et al., 2021	3
C2_Plasmid_000400	Kirstahler et al., 2021	3
C2_Plasmid_000407	Kirstahler et al., 2021	3
C2_Plasmid_000417	Kirstahler et al., 2021	3
C2_Plasmid_000448	Kirstahler et al., 2021	3
C2_Plasmid_000456	Kirstahler et al., 2021	3
C2_Plasmid_000476	Kirstahler et al., 2021	3
C2_Plasmid_000477	Kirstahler et al., 2021	3
C2_Plasmid_000524	Kirstahler et al., 2021	3
C2_Plasmid_000531	Kirstahler et al., 2021	3
C2_Plasmid_000537	Kirstahler et al., 2021	3
C2_Plasmid_000561	Kirstahler et al., 2021	3
C2_Plasmid_000565	Kirstahler et al., 2021	3
C2_Plasmid_000572	Kirstahler et al., 2021	3
C2_Plasmid_000578	Kirstahler et al., 2021	3
C2_Plasmid_000579	Kirstahler et al., 2021	3
C2_Plasmid_000585	Kirstahler et al., 2021	3
C2_Plasmid_000591	Kirstahler et al., 2021	3
C2_Plasmid_000596	Kirstahler et al., 2021	3
C2_Plasmid_000605	Kirstahler et al., 2021	3
C2_Plasmid_000639	Kirstahler et al., 2021	3
C2_Plasmid_000664	Kirstahler et al., 2021	3
C2_Plasmid_000688	Kirstahler et al., 2021	3
C2_Plasmid_000702	Kirstahler et al., 2021	3
C2_Plasmid_000707	Kirstahler et al., 2021	3
C2_Plasmid_000717	Kirstahler et al., 2021	3
C2_Plasmid_000734	Kirstahler et al., 2021	3
C2_Plasmid_000740	Kirstahler et al., 2021	3
C2_Plasmid_000742	Kirstahler et al., 2021	3
C2_Plasmid_000744	Kirstahler et al., 2021	3
C2_Plasmid_000751	Kirstahler et al., 2021	3
C2_Plasmid_000752	Kirstahler et al., 2021	3
C2_Plasmid_000753	Kirstahler et al., 2021	3
C2_Plasmid_000758	Kirstahler et al., 2021	3
C2_Plasmid_000769	Kirstahler et al., 2021	3
C2_Plasmid_000772	Kirstahler et al., 2021	3
C2_Plasmid_000816	Kirstahler et al., 2021	3
C2_Plasmid_000826	Kirstahler et al., 2021	3
C2_Plasmid_000845	Kirstahler et al., 2021	3
C2_Plasmid_000848	Kirstahler et al., 2021	3
C2_Plasmid_000856	Kirstahler et al., 2021	3
C2_Plasmid_000864	Kirstahler et al., 2021	3
C2_Plasmid_000867	Kirstahler et al., 2021	3
C2_Plasmid_000875	Kirstahler et al., 2021	3
C2_Plasmid_000877	Kirstahler et al., 2021	3
C2_Plasmid_000880	Kirstahler et al., 2021	3
C2_Plasmid_000890	Kirstahler et al., 2021	3
C2_Plasmid_000898	Kirstahler et al., 2021	3
C2_Plasmid_000909	Kirstahler et al., 2021	3
C2_Plasmid_000924	Kirstahler et al., 2021	3
C2_Plasmid_000927	Kirstahler et al., 2021	3
C2_Plasmid_000935	Kirstahler et al., 2021	3
C2_Plasmid_000940	Kirstahler et al., 2021	3
C2_Plasmid_000943	Kirstahler et al., 2021	3
C2_Plasmid_000949	Kirstahler et al., 2021	3
C2_Plasmid_000961	Kirstahler et al., 2021	3
C2_Plasmid_000964	Kirstahler et al., 2021	3
C2_Plasmid_000970	Kirstahler et al., 2021	3
C2_Plasmid_000979	Kirstahler et al., 2021	3
C2_Plasmid_001005	Kirstahler et al., 2021	3
C2_Plasmid_001007	Kirstahler et al., 2021	3
C2_Plasmid_001010	Kirstahler et al., 2021	3
C2_Plasmid_001013	Kirstahler et al., 2021	3
C2_Plasmid_001019	Kirstahler et al., 2021	3
C2_Plasmid_001026	Kirstahler et al., 2021	3
C2_Plasmid_001031	Kirstahler et al., 2021	3
C2_Plasmid_001037	Kirstahler et al., 2021	3
C2_Plasmid_001051	Kirstahler et al., 2021	3
C2_Plasmid_001052	Kirstahler et al., 2021	3
C2_Plasmid_001058	Kirstahler et al., 2021	3
C2_Plasmid_001060	Kirstahler et al., 2021	3
C2_Plasmid_001071	Kirstahler et al., 2021	3
C2_Plasmid_001100	Kirstahler et al., 2021	3
C2_Plasmid_001102	Kirstahler et al., 2021	3
C2_Plasmid_001108	Kirstahler et al., 2021	3
C2_Plasmid_001119	Kirstahler et al., 2021	3
C2_Plasmid_001135	Kirstahler et al., 2021	3
C2_Plasmid_001149	Kirstahler et al., 2021	3
C2_Plasmid_001153	Kirstahler et al., 2021	3
C2_Plasmid_001176	Kirstahler et al., 2021	3
C2_Plasmid_001178	Kirstahler et al., 2021	3
C2_Plasmid_001185	Kirstahler et al., 2021	3
C2_Plasmid_001186	Kirstahler et al., 2021	3
C2_Plasmid_001189	Kirstahler et al., 2021	3
C2_Plasmid_001197	Kirstahler et al., 2021	3
C2_Plasmid_001223	Kirstahler et al., 2021	3
C2_Plasmid_001227	Kirstahler et al., 2021	3
C2_Plasmid_001241	Kirstahler et al., 2021	3
C2_Plasmid_001244	Kirstahler et al., 2021	3
C2_Plasmid_001246	Kirstahler et al., 2021	3
C2_Plasmid_001247	Kirstahler et al., 2021	3
C2_Plasmid_001249	Kirstahler et al., 2021	3
C2_Plasmid_001252	Kirstahler et al., 2021	3
C2_Plasmid_001268	Kirstahler et al., 2021	3
C2_Plasmid_001274	Kirstahler et al., 2021	3
C2_Plasmid_001279	Kirstahler et al., 2021	3
C2_Plasmid_001280	Kirstahler et al., 2021	3
C2_Plasmid_001283	Kirstahler et al., 2021	3
C2_Plasmid_001286	Kirstahler et al., 2021	3
C2_Plasmid_001309	Kirstahler et al., 2021	3
C2_Plasmid_001312	Kirstahler et al., 2021	3
C2_Plasmid_001314	Kirstahler et al., 2021	3
C2_Plasmid_001316	Kirstahler et al., 2021	3
C2_Plasmid_001334	Kirstahler et al., 2021	3
C2_Plasmid_001350	Kirstahler et al., 2021	3
C2_Plasmid_001357	Kirstahler et al., 2021	3
C2_Plasmid_001387	Kirstahler et al., 2021	3
C2_Plasmid_001390	Kirstahler et al., 2021	3
C2_Plasmid_001416	Kirstahler et al., 2021	3
C2_Plasmid_001421	Kirstahler et al., 2021	3
C2_Plasmid_001425	Kirstahler et al., 2021	3
C2_Plasmid_001426	Kirstahler et al., 2021	3
C2_Plasmid_001427	Kirstahler et al., 2021	3
C2_Plasmid_001445	Kirstahler et al., 2021	3
C2_Plasmid_001446	Kirstahler et al., 2021	3
C2_Plasmid_001451	Kirstahler et al., 2021	3
C2_Plasmid_001453	Kirstahler et al., 2021	3
C2_Plasmid_001456	Kirstahler et al., 2021	3
C2_Plasmid_001460	Kirstahler et al., 2021	3
C2_Plasmid_001461	Kirstahler et al., 2021	3
C2_Plasmid_001510	Kirstahler et al., 2021	3
C2_Plasmid_001517	Kirstahler et al., 2021	3
C2_Plasmid_001519	Kirstahler et al., 2021	3
C2_Plasmid_001524	Kirstahler et al., 2021	3
C2_Plasmid_001530	Kirstahler et al., 2021	3
C2_Plasmid_001551	Kirstahler et al., 2021	3
C2_Plasmid_001553	Kirstahler et al., 2021	3
C2_Plasmid_001557	Kirstahler et al., 2021	3
C2_Plasmid_001560	Kirstahler et al., 2021	3
C2_Plasmid_001561	Kirstahler et al., 2021	3
C2_Plasmid_001563	Kirstahler et al., 2021	3
C2_Plasmid_001569	Kirstahler et al., 2021	3
C2_Plasmid_001572	Kirstahler et al., 2021	3
C2_Plasmid_001592	Kirstahler et al., 2021	3
C2_Plasmid_001594	Kirstahler et al., 2021	3
C2_Plasmid_001599	Kirstahler et al., 2021	3
C2_Plasmid_001613	Kirstahler et al., 2021	3
C2_Plasmid_001620	Kirstahler et al., 2021	3
C2_Plasmid_001622	Kirstahler et al., 2021	3
C2_Plasmid_001623	Kirstahler et al., 2021	3
C2_Plasmid_001646	Kirstahler et al., 2021	3
C2_Plasmid_001650	Kirstahler et al., 2021	3
C2_Plasmid_001675	Kirstahler et al., 2021	3
C2_Plasmid_001680	Kirstahler et al., 2021	3
C2_Plasmid_001696	Kirstahler et al., 2021	3
C2_Plasmid_001702	Kirstahler et al., 2021	3
C2_Plasmid_001706	Kirstahler et al., 2021	3
C2_Plasmid_001708	Kirstahler et al., 2021	3
C2_Plasmid_001712	Kirstahler et al., 2021	3
C2_Plasmid_001716	Kirstahler et al., 2021	3
C2_Plasmid_001730	Kirstahler et al., 2021	3
C2_Plasmid_001734	Kirstahler et al., 2021	3
C2_Plasmid_001736	Kirstahler et al., 2021	3
C2_Plasmid_001742	Kirstahler et al., 2021	3
C2_Plasmid_001744	Kirstahler et al., 2021	3
C2_Plasmid_001753	Kirstahler et al., 2021	3
C2_Plasmid_001771	Kirstahler et al., 2021	3
C2_Plasmid_001781	Kirstahler et al., 2021	3
C2_Plasmid_001783	Kirstahler et al., 2021	3
C2_Plasmid_001786	Kirstahler et al., 2021	3
C2_Plasmid_001792	Kirstahler et al., 2021	3
C2_Plasmid_001793	Kirstahler et al., 2021	3
C2_Plasmid_001794	Kirstahler et al., 2021	3
C2_Plasmid_001822	Kirstahler et al., 2021	3
C2_Plasmid_001823	Kirstahler et al., 2021	3
C2_Plasmid_001824	Kirstahler et al., 2021	3
C2_Plasmid_001828	Kirstahler et al., 2021	3
C2_Plasmid_001835	Kirstahler et al., 2021	3
C2_Plasmid_001848	Kirstahler et al., 2021	3
C2_Plasmid_001856	Kirstahler et al., 2021	3
C2_Plasmid_001863	Kirstahler et al., 2021	3
C2_Plasmid_001872	Kirstahler et al., 2021	3
C2_Plasmid_001873	Kirstahler et al., 2021	3
C2_Plasmid_001895	Kirstahler et al., 2021	3
C2_Plasmid_001898	Kirstahler et al., 2021	3
C2_Plasmid_001901	Kirstahler et al., 2021	3
C2_Plasmid_001908	Kirstahler et al., 2021	3
C2_Plasmid_001913	Kirstahler et al., 2021	3
C2_Plasmid_001917	Kirstahler et al., 2021	3
C2_Plasmid_001932	Kirstahler et al., 2021	3
C2_Plasmid_001943	Kirstahler et al., 2021	3
C2_Plasmid_001950	Kirstahler et al., 2021	3
C2_Plasmid_001958	Kirstahler et al., 2021	3
C2_Plasmid_001970	Kirstahler et al., 2021	3
C2_Plasmid_001974	Kirstahler et al., 2021	3
C2_Plasmid_001986	Kirstahler et al., 2021	3
C2_Plasmid_001995	Kirstahler et al., 2021	3
C2_Plasmid_002011	Kirstahler et al., 2021	3
C2_Plasmid_002023	Kirstahler et al., 2021	3
C2_Plasmid_002026	Kirstahler et al., 2021	3
C2_Plasmid_002037	Kirstahler et al., 2021	3
C2_Plasmid_002042	Kirstahler et al., 2021	3
C2_Plasmid_002067	Kirstahler et al., 2021	3
C2_Plasmid_002070	Kirstahler et al., 2021	3
C2_Plasmid_002071	Kirstahler et al., 2021	3
C2_Plasmid_002074	Kirstahler et al., 2021	3
C2_Plasmid_002085	Kirstahler et al., 2021	3
C2_Plasmid_002091	Kirstahler et al., 2021	3
C2_Plasmid_002092	Kirstahler et al., 2021	3
C2_Plasmid_002093	Kirstahler et al., 2021	3
C2_Plasmid_002095	Kirstahler et al., 2021	3
C2_Plasmid_002096	Kirstahler et al., 2021	3
C2_Plasmid_002106	Kirstahler et al., 2021	3
C2_Plasmid_002108	Kirstahler et al., 2021	3
C2_Plasmid_002139	Kirstahler et al., 2021	3
C2_Plasmid_002187	Kirstahler et al., 2021	3
C2_Plasmid_002202	Kirstahler et al., 2021	3
C2_Plasmid_002211	Kirstahler et al., 2021	3
C2_Plasmid_002230	Kirstahler et al., 2021	3
C2_Plasmid_002233	Kirstahler et al., 2021	3
C2_Plasmid_002240	Kirstahler et al., 2021	3
C2_Plasmid_002250	Kirstahler et al., 2021	3
C2_Plasmid_002264	Kirstahler et al., 2021	3
C2_Plasmid_002274	Kirstahler et al., 2021	3
C2_Plasmid_002276	Kirstahler et al., 2021	3
C2_Plasmid_002281	Kirstahler et al., 2021	3
C2_Plasmid_002289	Kirstahler et al., 2021	3
C2_Plasmid_002306	Kirstahler et al., 2021	3
C2_Plasmid_002308	Kirstahler et al., 2021	3
C2_Plasmid_002310	Kirstahler et al., 2021	3
C2_Plasmid_002311	Kirstahler et al., 2021	3
C2_Plasmid_002316	Kirstahler et al., 2021	3
C2_Plasmid_002317	Kirstahler et al., 2021	3
C2_Plasmid_002322	Kirstahler et al., 2021	3
C2_Plasmid_002326	Kirstahler et al., 2021	3
C2_Plasmid_002337	Kirstahler et al., 2021	3
C2_Plasmid_002338	Kirstahler et al., 2021	3
C2_Plasmid_002339	Kirstahler et al., 2021	3
C2_Plasmid_002342	Kirstahler et al., 2021	3
C2_Plasmid_002344	Kirstahler et al., 2021	3
C2_Plasmid_002348	Kirstahler et al., 2021	3
C2_Plasmid_002349	Kirstahler et al., 2021	3
C2_Plasmid_002361	Kirstahler et al., 2021	3
C2_Plasmid_002366	Kirstahler et al., 2021	3
C2_Plasmid_002367	Kirstahler et al., 2021	3
C2_Plasmid_002370	Kirstahler et al., 2021	3
C2_Plasmid_002378	Kirstahler et al., 2021	3
C2_Plasmid_002385	Kirstahler et al., 2021	3
C2_Plasmid_002387	Kirstahler et al., 2021	3
C2_Plasmid_002401	Kirstahler et al., 2021	3
C2_Plasmid_002404	Kirstahler et al., 2021	3
C2_Plasmid_002407	Kirstahler et al., 2021	3
C2_Plasmid_002439	Kirstahler et al., 2021	3
C2_Plasmid_002451	Kirstahler et al., 2021	3
C2_Plasmid_002452	Kirstahler et al., 2021	3
C2_Plasmid_002454	Kirstahler et al., 2021	3
C2_Plasmid_002455	Kirstahler et al., 2021	3
C2_Plasmid_002463	Kirstahler et al., 2021	3
C2_Plasmid_002474	Kirstahler et al., 2021	3
C2_Plasmid_002494	Kirstahler et al., 2021	3
C2_Plasmid_002496	Kirstahler et al., 2021	3
C2_Plasmid_002498	Kirstahler et al., 2021	3
C2_Plasmid_002505	Kirstahler et al., 2021	3
C2_Plasmid_002518	Kirstahler et al., 2021	3
C2_Plasmid_002519	Kirstahler et al., 2021	3
C2_Plasmid_002520	Kirstahler et al., 2021	3
C2_Plasmid_002535	Kirstahler et al., 2021	3
C2_Plasmid_002538	Kirstahler et al., 2021	3
C2_Plasmid_002543	Kirstahler et al., 2021	3
C2_Plasmid_002558	Kirstahler et al., 2021	3
C2_Plasmid_002573	Kirstahler et al., 2021	3
C2_Plasmid_002586	Kirstahler et al., 2021	3
C2_Plasmid_002587	Kirstahler et al., 2021	3
C2_Plasmid_002593	Kirstahler et al., 2021	3
C2_Plasmid_002598	Kirstahler et al., 2021	3
C2_Plasmid_002600	Kirstahler et al., 2021	3
C2_Plasmid_002606	Kirstahler et al., 2021	3
C2_Plasmid_002615	Kirstahler et al., 2021	3
C2_Plasmid_002617	Kirstahler et al., 2021	3
C2_Plasmid_002621	Kirstahler et al., 2021	3
C2_Plasmid_002622	Kirstahler et al., 2021	3
C2_Plasmid_002625	Kirstahler et al., 2021	3
C2_Plasmid_002626	Kirstahler et al., 2021	3
C2_Plasmid_002633	Kirstahler et al., 2021	3
C2_Plasmid_002671	Kirstahler et al., 2021	3
C2_Plasmid_002717	Kirstahler et al., 2021	3
C2_Plasmid_002728	Kirstahler et al., 2021	3
C2_Plasmid_002729	Kirstahler et al., 2021	3
C2_Plasmid_002732	Kirstahler et al., 2021	3
C2_Plasmid_002739	Kirstahler et al., 2021	3
C2_Plasmid_002751	Kirstahler et al., 2021	3
C2_Plasmid_002780	Kirstahler et al., 2021	3
C2_Plasmid_002798	Kirstahler et al., 2021	3
C2_Plasmid_002800	Kirstahler et al., 2021	3
C2_Plasmid_002803	Kirstahler et al., 2021	3
C2_Plasmid_002807	Kirstahler et al., 2021	3
C2_Plasmid_002824	Kirstahler et al., 2021	3
C2_Plasmid_002836	Kirstahler et al., 2021	3
C2_Plasmid_002859	Kirstahler et al., 2021	3
C2_Plasmid_002866	Kirstahler et al., 2021	3
C2_Plasmid_002867	Kirstahler et al., 2021	3
C2_Plasmid_002871	Kirstahler et al., 2021	3
C2_Plasmid_002873	Kirstahler et al., 2021	3
C2_Plasmid_002884	Kirstahler et al., 2021	3
C2_Plasmid_002887	Kirstahler et al., 2021	3
C2_Plasmid_002903	Kirstahler et al., 2021	3
C2_Plasmid_002911	Kirstahler et al., 2021	3
C2_Plasmid_002917	Kirstahler et al., 2021	3
C2_Plasmid_002923	Kirstahler et al., 2021	3
C2_Plasmid_002932	Kirstahler et al., 2021	3
C2_Plasmid_002946	Kirstahler et al., 2021	3
C2_Plasmid_002947	Kirstahler et al., 2021	3
C2_Plasmid_002950	Kirstahler et al., 2021	3
C2_Plasmid_002969	Kirstahler et al., 2021	3
C2_Plasmid_002977	Kirstahler et al., 2021	3
C2_Plasmid_002983	Kirstahler et al., 2021	3
C2_Plasmid_002987	Kirstahler et al., 2021	3
C2_Plasmid_002990	Kirstahler et al., 2021	3
C2_Plasmid_002991	Kirstahler et al., 2021	3
C2_Plasmid_002992	Kirstahler et al., 2021	3
C2_Plasmid_003021	Kirstahler et al., 2021	3
C2_Plasmid_003024	Kirstahler et al., 2021	3
C2_Plasmid_003030	Kirstahler et al., 2021	3
C2_Plasmid_003032	Kirstahler et al., 2021	3
C2_Plasmid_003038	Kirstahler et al., 2021	3
C2_Plasmid_003041	Kirstahler et al., 2021	3
C2_Plasmid_003042	Kirstahler et al., 2021	3
C2_Plasmid_003051	Kirstahler et al., 2021	3
C2_Plasmid_003072	Kirstahler et al., 2021	3
C2_Plasmid_003083	Kirstahler et al., 2021	3
C2_Plasmid_003088	Kirstahler et al., 2021	3
C2_Plasmid_003101	Kirstahler et al., 2021	3
C2_Plasmid_003105	Kirstahler et al., 2021	3
C2_Plasmid_003128	Kirstahler et al., 2021	3
C2_Plasmid_003135	Kirstahler et al., 2021	3
C2_Plasmid_003138	Kirstahler et al., 2021	3
C2_Plasmid_003171	Kirstahler et al., 2021	3
C2_Plasmid_003203	Kirstahler et al., 2021	3
C2_Plasmid_003223	Kirstahler et al., 2021	3
C2_Plasmid_003234	Kirstahler et al., 2021	3
C2_Plasmid_003241	Kirstahler et al., 2021	3
C2_Plasmid_003251	Kirstahler et al., 2021	3
C2_Plasmid_003269	Kirstahler et al., 2021	3
C2_Plasmid_003273	Kirstahler et al., 2021	3
C2_Plasmid_003303	Kirstahler et al., 2021	3
C2_Plasmid_003308	Kirstahler et al., 2021	3
C2_Plasmid_003309	Kirstahler et al., 2021	3
C2_Plasmid_003312	Kirstahler et al., 2021	3
C2_Plasmid_003324	Kirstahler et al., 2021	3
C2_Plasmid_003326	Kirstahler et al., 2021	3
C2_Plasmid_003335	Kirstahler et al., 2021	3
C2_Plasmid_003340	Kirstahler et al., 2021	3
C2_Plasmid_003341	Kirstahler et al., 2021	3
C2_Plasmid_003341	Kirstahler et al., 2021	3
C2_Plasmid_003344	Kirstahler et al., 2021	3
C2_Plasmid_003374	Kirstahler et al., 2021	3
C2_Plasmid_003380	Kirstahler et al., 2021	3
C2_Plasmid_003381	Kirstahler et al., 2021	3
C2_Plasmid_003382	Kirstahler et al., 2021	3
C2_Plasmid_003392	Kirstahler et al., 2021	3
C2_Plasmid_003403	Kirstahler et al., 2021	3
C2_Plasmid_003406	Kirstahler et al., 2021	3
C2_Plasmid_003411	Kirstahler et al., 2021	3
C2_Plasmid_003413	Kirstahler et al., 2021	3
C2_Plasmid_003414	Kirstahler et al., 2021	3
C2_Plasmid_003438	Kirstahler et al., 2021	3
C2_Plasmid_003442	Kirstahler et al., 2021	3
C2_Plasmid_003454	Kirstahler et al., 2021	3
C2_Plasmid_003457	Kirstahler et al., 2021	3
C2_Plasmid_003469	Kirstahler et al., 2021	3
C2_Plasmid_003505	Kirstahler et al., 2021	3
C2_Plasmid_003524	Kirstahler et al., 2021	3
C2_Plasmid_003530	Kirstahler et al., 2021	3
C2_Plasmid_003543	Kirstahler et al., 2021	3
C2_Plasmid_003544	Kirstahler et al., 2021	3
C2_Plasmid_003549	Kirstahler et al., 2021	3
C2_Plasmid_003555	Kirstahler et al., 2021	3
C2_Plasmid_003557	Kirstahler et al., 2021	3
C2_Plasmid_003560	Kirstahler et al., 2021	3
C2_Plasmid_003564	Kirstahler et al., 2021	3
C2_Plasmid_003568	Kirstahler et al., 2021	3
C2_Plasmid_003572	Kirstahler et al., 2021	3
C2_Plasmid_003583	Kirstahler et al., 2021	3
C2_Plasmid_003589	Kirstahler et al., 2021	3
C2_Plasmid_003591	Kirstahler et al., 2021	3
C2_Plasmid_003607	Kirstahler et al., 2021	3
C2_Plasmid_003622	Kirstahler et al., 2021	3
C2_Plasmid_003633	Kirstahler et al., 2021	3
C2_Plasmid_003635	Kirstahler et al., 2021	3
C2_Plasmid_003641	Kirstahler et al., 2021	3
C2_Plasmid_003643	Kirstahler et al., 2021	3
C2_Plasmid_003648	Kirstahler et al., 2021	3
C2_Plasmid_003658	Kirstahler et al., 2021	3
C2_Plasmid_003700	Kirstahler et al., 2021	3
C2_Plasmid_003713	Kirstahler et al., 2021	3
C2_Plasmid_003723	Kirstahler et al., 2021	3
C2_Plasmid_003732	Kirstahler et al., 2021	3
C2_Plasmid_003756	Kirstahler et al., 2021	3
C2_Plasmid_003772	Kirstahler et al., 2021	3
C2_Plasmid_003779	Kirstahler et al., 2021	3
C2_Plasmid_003786	Kirstahler et al., 2021	3
C2_Plasmid_003788	Kirstahler et al., 2021	3
C2_Plasmid_003799	Kirstahler et al., 2021	3
C2_Plasmid_003807	Kirstahler et al., 2021	3
C2_Plasmid_003809	Kirstahler et al., 2021	3
C2_Plasmid_003829	Kirstahler et al., 2021	3
C2_Plasmid_003842	Kirstahler et al., 2021	3
C2_Plasmid_003855	Kirstahler et al., 2021	3
C2_Plasmid_003861	Kirstahler et al., 2021	3
C2_Plasmid_003901	Kirstahler et al., 2021	3
C2_Plasmid_003906	Kirstahler et al., 2021	3
C2_Plasmid_003915	Kirstahler et al., 2021	3
C2_Plasmid_003916	Kirstahler et al., 2021	3
C2_Plasmid_003951	Kirstahler et al., 2021	3
C2_Plasmid_003952	Kirstahler et al., 2021	3
C2_Plasmid_003963	Kirstahler et al., 2021	3
C2_Plasmid_003965	Kirstahler et al., 2021	3
C2_Plasmid_003975	Kirstahler et al., 2021	3
C2_Plasmid_003986	Kirstahler et al., 2021	3
C2_Plasmid_004018	Kirstahler et al., 2021	3
C2_Plasmid_004025	Kirstahler et al., 2021	3
C2_Plasmid_004036	Kirstahler et al., 2021	3
C2_Plasmid_004052	Kirstahler et al., 2021	3
C2_Plasmid_004057	Kirstahler et al., 2021	3
C2_Plasmid_004059	Kirstahler et al., 2021	3
C2_Plasmid_004061	Kirstahler et al., 2021	3
C2_Plasmid_004068	Kirstahler et al., 2021	3
C2_Plasmid_004070	Kirstahler et al., 2021	3
C2_Plasmid_004084	Kirstahler et al., 2021	3
C2_Plasmid_004091	Kirstahler et al., 2021	3
C2_Plasmid_004100	Kirstahler et al., 2021	3
C2_Plasmid_004113	Kirstahler et al., 2021	3
C2_Plasmid_004120	Kirstahler et al., 2021	3
C2_Plasmid_004124	Kirstahler et al., 2021	3
C2_Plasmid_004128	Kirstahler et al., 2021	3
C2_Plasmid_004130	Kirstahler et al., 2021	3
C2_Plasmid_004142	Kirstahler et al., 2021	3
C2_Plasmid_004146	Kirstahler et al., 2021	3
C2_Plasmid_004155	Kirstahler et al., 2021	3
C2_Plasmid_004159	Kirstahler et al., 2021	3
C2_Plasmid_004181	Kirstahler et al., 2021	3
C2_Plasmid_004208	Kirstahler et al., 2021	3
C2_Plasmid_004220	Kirstahler et al., 2021	3
C2_Plasmid_004228	Kirstahler et al., 2021	3
C2_Plasmid_004232	Kirstahler et al., 2021	3
C2_Plasmid_004241	Kirstahler et al., 2021	3
C2_Plasmid_004261	Kirstahler et al., 2021	3
C2_Plasmid_004274	Kirstahler et al., 2021	3
C2_Plasmid_004276	Kirstahler et al., 2021	3
C2_Plasmid_004290	Kirstahler et al., 2021	3
C2_Plasmid_004294	Kirstahler et al., 2021	3
C2_Plasmid_004305	Kirstahler et al., 2021	3
C2_Plasmid_004313	Kirstahler et al., 2021	3
C2_Plasmid_004324	Kirstahler et al., 2021	3
C2_Plasmid_004331	Kirstahler et al., 2021	3
C2_Plasmid_004340	Kirstahler et al., 2021	3
C2_Plasmid_004351	Kirstahler et al., 2021	3
C2_Plasmid_004376	Kirstahler et al., 2021	3
C2_Plasmid_004385	Kirstahler et al., 2021	3
C2_Plasmid_004415	Kirstahler et al., 2021	3
C2_Plasmid_004417	Kirstahler et al., 2021	3
C2_Plasmid_004428	Kirstahler et al., 2021	3
C2_Plasmid_004433	Kirstahler et al., 2021	3
C2_Plasmid_004434	Kirstahler et al., 2021	3
C2_Plasmid_004451	Kirstahler et al., 2021	3
C2_Plasmid_004454	Kirstahler et al., 2021	3
C2_Plasmid_004463	Kirstahler et al., 2021	3
C2_Plasmid_004468	Kirstahler et al., 2021	3
C2_Plasmid_004475	Kirstahler et al., 2021	3
C2_Plasmid_004479	Kirstahler et al., 2021	3
C2_Plasmid_004483	Kirstahler et al., 2021	3
C2_Plasmid_004496	Kirstahler et al., 2021	3
C2_Plasmid_004507	Kirstahler et al., 2021	3
C2_Plasmid_004511	Kirstahler et al., 2021	3
C2_Plasmid_004513	Kirstahler et al., 2021	3
C2_Plasmid_004545	Kirstahler et al., 2021	3
C2_Plasmid_004552	Kirstahler et al., 2021	3
C2_Plasmid_004560	Kirstahler et al., 2021	3
C2_Plasmid_004562	Kirstahler et al., 2021	3
C2_Plasmid_004568	Kirstahler et al., 2021	3
C2_Plasmid_004574	Kirstahler et al., 2021	3
C2_Plasmid_004591	Kirstahler et al., 2021	3
C2_Plasmid_004592	Kirstahler et al., 2021	3
C2_Plasmid_004595	Kirstahler et al., 2021	3
C2_Plasmid_004608	Kirstahler et al., 2021	3
C2_Plasmid_004618	Kirstahler et al., 2021	3
C2_Plasmid_004622	Kirstahler et al., 2021	3
C2_Plasmid_004630	Kirstahler et al., 2021	3
C2_Plasmid_004633	Kirstahler et al., 2021	3
C2_Plasmid_004646	Kirstahler et al., 2021	3
C2_Plasmid_004694	Kirstahler et al., 2021	3
C2_Plasmid_004700	Kirstahler et al., 2021	3
C2_Plasmid_004710	Kirstahler et al., 2021	3
C2_Plasmid_004715	Kirstahler et al., 2021	3
C2_Plasmid_004720	Kirstahler et al., 2021	3
C2_Plasmid_004727	Kirstahler et al., 2021	3
C2_Plasmid_004729	Kirstahler et al., 2021	3
C2_Plasmid_004734	Kirstahler et al., 2021	3
C2_Plasmid_004767	Kirstahler et al., 2021	3
C2_Plasmid_004769	Kirstahler et al., 2021	3
C2_Plasmid_004771	Kirstahler et al., 2021	3
C2_Plasmid_004775	Kirstahler et al., 2021	3
C2_Plasmid_004777	Kirstahler et al., 2021	3
C2_Plasmid_004786	Kirstahler et al., 2021	3
C2_Plasmid_004787	Kirstahler et al., 2021	3
C2_Plasmid_004793	Kirstahler et al., 2021	3
C2_Plasmid_004828	Kirstahler et al., 2021	3
C2_Plasmid_004832	Kirstahler et al., 2021	3
C2_Plasmid_004845	Kirstahler et al., 2021	3
C2_Plasmid_004851	Kirstahler et al., 2021	3
C2_Plasmid_004853	Kirstahler et al., 2021	3
C2_Plasmid_004856	Kirstahler et al., 2021	3
C2_Plasmid_004867	Kirstahler et al., 2021	3
C2_Plasmid_004868	Kirstahler et al., 2021	3
C2_Plasmid_004870	Kirstahler et al., 2021	3
C2_Plasmid_004871	Kirstahler et al., 2021	3
C2_Plasmid_004883	Kirstahler et al., 2021	3
C2_Plasmid_004892	Kirstahler et al., 2021	3
C2_Plasmid_004901	Kirstahler et al., 2021	3
C2_Plasmid_004903	Kirstahler et al., 2021	3
C2_Plasmid_004911	Kirstahler et al., 2021	3
C2_Plasmid_004912	Kirstahler et al., 2021	3
C2_Plasmid_004935	Kirstahler et al., 2021	3
C2_Plasmid_004945	Kirstahler et al., 2021	3
C2_Plasmid_004957	Kirstahler et al., 2021	3
C2_Plasmid_004963	Kirstahler et al., 2021	3
C2_Plasmid_004967	Kirstahler et al., 2021	3
C2_Plasmid_004981	Kirstahler et al., 2021	3
C2_Plasmid_004992	Kirstahler et al., 2021	3
C2_Plasmid_005015	Kirstahler et al., 2021	3
C2_Plasmid_005020	Kirstahler et al., 2021	3
C2_Plasmid_005042	Kirstahler et al., 2021	3
C2_Plasmid_005063	Kirstahler et al., 2021	3
C2_Plasmid_005069	Kirstahler et al., 2021	3
C2_Plasmid_005076	Kirstahler et al., 2021	3
C2_Plasmid_005092	Kirstahler et al., 2021	3
C2_Plasmid_005104	Kirstahler et al., 2021	3
C2_Plasmid_005108	Kirstahler et al., 2021	3
C2_Plasmid_005116	Kirstahler et al., 2021	3
C2_Plasmid_005117	Kirstahler et al., 2021	3
C2_Plasmid_005122	Kirstahler et al., 2021	3
C2_Plasmid_005129	Kirstahler et al., 2021	3
C2_Plasmid_005148	Kirstahler et al., 2021	3
C2_Plasmid_005152	Kirstahler et al., 2021	3
C2_Plasmid_005153	Kirstahler et al., 2021	3
C2_Plasmid_005158	Kirstahler et al., 2021	3
C2_Plasmid_005161	Kirstahler et al., 2021	3
C2_Plasmid_005162	Kirstahler et al., 2021	3
C2_Plasmid_005174	Kirstahler et al., 2021	3
C2_Plasmid_005180	Kirstahler et al., 2021	3
C2_Plasmid_005187	Kirstahler et al., 2021	3
C2_Plasmid_005196	Kirstahler et al., 2021	3
C2_Plasmid_005205	Kirstahler et al., 2021	3
C2_Plasmid_005207	Kirstahler et al., 2021	3
C2_Plasmid_005213	Kirstahler et al., 2021	3
C2_Plasmid_005242	Kirstahler et al., 2021	3
C2_Plasmid_005246	Kirstahler et al., 2021	3
C2_Plasmid_005257	Kirstahler et al., 2021	3
C2_Plasmid_005263	Kirstahler et al., 2021	3
C2_Plasmid_005272	Kirstahler et al., 2021	3
C2_Plasmid_005278	Kirstahler et al., 2021	3
C2_Plasmid_005288	Kirstahler et al., 2021	3
C2_Plasmid_005289	Kirstahler et al., 2021	3
C2_Plasmid_005297	Kirstahler et al., 2021	3
C2_Plasmid_005326	Kirstahler et al., 2021	3
C2_Plasmid_005328	Kirstahler et al., 2021	3
C2_Plasmid_005333	Kirstahler et al., 2021	3
C2_Plasmid_005340	Kirstahler et al., 2021	3
C2_Plasmid_005344	Kirstahler et al., 2021	3
C2_Plasmid_005347	Kirstahler et al., 2021	3
C2_Plasmid_005369	Kirstahler et al., 2021	3
C2_Plasmid_005372	Kirstahler et al., 2021	3
C2_Plasmid_005382	Kirstahler et al., 2021	3
C2_Plasmid_005388	Kirstahler et al., 2021	3
C2_Plasmid_005390	Kirstahler et al., 2021	3
C2_Plasmid_005396	Kirstahler et al., 2021	3
C2_Plasmid_005397	Kirstahler et al., 2021	3
C2_Plasmid_005402	Kirstahler et al., 2021	3
C2_Plasmid_005414	Kirstahler et al., 2021	3
C2_Plasmid_005422	Kirstahler et al., 2021	3
C2_Plasmid_005423	Kirstahler et al., 2021	3
C2_Plasmid_005427	Kirstahler et al., 2021	3
C2_Plasmid_005428	Kirstahler et al., 2021	3
C2_Plasmid_005442	Kirstahler et al., 2021	3
C2_Plasmid_005453	Kirstahler et al., 2021	3
C2_Plasmid_005469	Kirstahler et al., 2021	3
C2_Plasmid_005473	Kirstahler et al., 2021	3
C2_Plasmid_005506	Kirstahler et al., 2021	3
C2_Plasmid_005512	Kirstahler et al., 2021	3
C2_Plasmid_005518	Kirstahler et al., 2021	3
C2_Plasmid_005519	Kirstahler et al., 2021	3
C2_Plasmid_005524	Kirstahler et al., 2021	3
C2_Plasmid_005526	Kirstahler et al., 2021	3
C2_Plasmid_005540	Kirstahler et al., 2021	3
C2_Plasmid_005541	Kirstahler et al., 2021	3
C2_Plasmid_005545	Kirstahler et al., 2021	3
C2_Plasmid_005567	Kirstahler et al., 2021	3
C2_Plasmid_005575	Kirstahler et al., 2021	3
C2_Plasmid_005577	Kirstahler et al., 2021	3
C2_Plasmid_005587	Kirstahler et al., 2021	3
C2_Plasmid_005590	Kirstahler et al., 2021	3
C2_Plasmid_005596	Kirstahler et al., 2021	3
C2_Plasmid_005602	Kirstahler et al., 2021	3
C2_Plasmid_005615	Kirstahler et al., 2021	3
C2_Plasmid_005616	Kirstahler et al., 2021	3
C2_Plasmid_005624	Kirstahler et al., 2021	3
C2_Plasmid_005633	Kirstahler et al., 2021	3
C2_Plasmid_005634	Kirstahler et al., 2021	3
C2_Plasmid_005646	Kirstahler et al., 2021	3
C2_Plasmid_005664	Kirstahler et al., 2021	3
C2_Plasmid_005671	Kirstahler et al., 2021	3
C2_Plasmid_005682	Kirstahler et al., 2021	3
C2_Plasmid_005685	Kirstahler et al., 2021	3
C2_Plasmid_005689	Kirstahler et al., 2021	3
C2_Plasmid_005692	Kirstahler et al., 2021	3
C2_Plasmid_005714	Kirstahler et al., 2021	3
C2_Plasmid_005718	Kirstahler et al., 2021	3
C2_Plasmid_005734	Kirstahler et al., 2021	3
C2_Plasmid_005756	Kirstahler et al., 2021	3
C2_Plasmid_005781	Kirstahler et al., 2021	3
C2_Plasmid_005786	Kirstahler et al., 2021	3
C2_Plasmid_005790	Kirstahler et al., 2021	3
C2_Plasmid_005802	Kirstahler et al., 2021	3
C2_Plasmid_005810	Kirstahler et al., 2021	3
C2_Plasmid_005822	Kirstahler et al., 2021	3
C2_Plasmid_005824	Kirstahler et al., 2021	3
C2_Plasmid_005825	Kirstahler et al., 2021	3
C2_Plasmid_005842	Kirstahler et al., 2021	3
C2_Plasmid_005847	Kirstahler et al., 2021	3
C2_Plasmid_005849	Kirstahler et al., 2021	3
C2_Plasmid_005857	Kirstahler et al., 2021	3
C2_Plasmid_005863	Kirstahler et al., 2021	3
C2_Plasmid_005870	Kirstahler et al., 2021	3
C2_Plasmid_005871	Kirstahler et al., 2021	3
C2_Plasmid_005887	Kirstahler et al., 2021	3
C2_Plasmid_005900	Kirstahler et al., 2021	3
C2_Plasmid_005919	Kirstahler et al., 2021	3
C2_Plasmid_005929	Kirstahler et al., 2021	3
C2_Plasmid_005943	Kirstahler et al., 2021	3
C2_Plasmid_005946	Kirstahler et al., 2021	3
C2_Plasmid_005955	Kirstahler et al., 2021	3
C2_Plasmid_005962	Kirstahler et al., 2021	3
C2_Plasmid_005974	Kirstahler et al., 2021	3
C2_Plasmid_005975	Kirstahler et al., 2021	3
C2_Plasmid_005985	Kirstahler et al., 2021	3
C2_Plasmid_005993	Kirstahler et al., 2021	3
C2_Plasmid_006009	Kirstahler et al., 2021	3
C2_Plasmid_006010	Kirstahler et al., 2021	3
C2_Plasmid_006016	Kirstahler et al., 2021	3
C2_Plasmid_006033	Kirstahler et al., 2021	3
C2_Plasmid_006040	Kirstahler et al., 2021	3
C2_Plasmid_006046	Kirstahler et al., 2021	3
C2_Plasmid_006050	Kirstahler et al., 2021	3
C2_Plasmid_006058	Kirstahler et al., 2021	3
C2_Plasmid_006061	Kirstahler et al., 2021	3
C2_Plasmid_006071	Kirstahler et al., 2021	3
C2_Plasmid_006072	Kirstahler et al., 2021	3
C2_Plasmid_006084	Kirstahler et al., 2021	3
C2_Plasmid_006106	Kirstahler et al., 2021	3
C2_Plasmid_006109	Kirstahler et al., 2021	3
C2_Plasmid_006115	Kirstahler et al., 2021	3
C2_Plasmid_006129	Kirstahler et al., 2021	3
C2_Plasmid_006149	Kirstahler et al., 2021	3
C2_Plasmid_006154	Kirstahler et al., 2021	3
C2_Plasmid_006157	Kirstahler et al., 2021	3
C2_Plasmid_006158	Kirstahler et al., 2021	3
C2_Plasmid_006160	Kirstahler et al., 2021	3
C2_Plasmid_006161	Kirstahler et al., 2021	3
C2_Plasmid_006169	Kirstahler et al., 2021	3
C2_Plasmid_006174	Kirstahler et al., 2021	3
C2_Plasmid_006176	Kirstahler et al., 2021	3
C2_Plasmid_006185	Kirstahler et al., 2021	3
C2_Plasmid_006191	Kirstahler et al., 2021	3
C2_Plasmid_006197	Kirstahler et al., 2021	3
C2_Plasmid_006225	Kirstahler et al., 2021	3
C2_Plasmid_006226	Kirstahler et al., 2021	3
C2_Plasmid_006239	Kirstahler et al., 2021	3
C2_Plasmid_006242	Kirstahler et al., 2021	3
C2_Plasmid_006246	Kirstahler et al., 2021	3
C2_Plasmid_006259	Kirstahler et al., 2021	3
C2_Plasmid_006267	Kirstahler et al., 2021	3
C2_Plasmid_006271	Kirstahler et al., 2021	3
C2_Plasmid_006280	Kirstahler et al., 2021	3
C2_Plasmid_006288	Kirstahler et al., 2021	3
C2_Plasmid_006291	Kirstahler et al., 2021	3
C2_Plasmid_006297	Kirstahler et al., 2021	3
C2_Plasmid_006317	Kirstahler et al., 2021	3
C2_Plasmid_006327	Kirstahler et al., 2021	3
C2_Plasmid_006328	Kirstahler et al., 2021	3
C2_Plasmid_006341	Kirstahler et al., 2021	3
C2_Plasmid_006345	Kirstahler et al., 2021	3
C2_Plasmid_006355	Kirstahler et al., 2021	3
C2_Plasmid_006359	Kirstahler et al., 2021	3
C2_Plasmid_006361	Kirstahler et al., 2021	3
C2_Plasmid_006364	Kirstahler et al., 2021	3
C2_Plasmid_006368	Kirstahler et al., 2021	3
C2_Plasmid_006369	Kirstahler et al., 2021	3
C2_Plasmid_006370	Kirstahler et al., 2021	3
C2_Plasmid_006388	Kirstahler et al., 2021	3
C2_Plasmid_006400	Kirstahler et al., 2021	3
C2_Plasmid_006409	Kirstahler et al., 2021	3
C2_Plasmid_006417	Kirstahler et al., 2021	3
C2_Plasmid_006422	Kirstahler et al., 2021	3
C2_Plasmid_006437	Kirstahler et al., 2021	3
C2_Plasmid_006440	Kirstahler et al., 2021	3
C2_Plasmid_006443	Kirstahler et al., 2021	3
C2_Plasmid_006444	Kirstahler et al., 2021	3
C2_Plasmid_006445	Kirstahler et al., 2021	3
C2_Plasmid_006456	Kirstahler et al., 2021	3
C2_Plasmid_006457	Kirstahler et al., 2021	3
C2_Plasmid_006464	Kirstahler et al., 2021	3
C2_Plasmid_006479	Kirstahler et al., 2021	3
C2_Plasmid_006483	Kirstahler et al., 2021	3
C2_Plasmid_006487	Kirstahler et al., 2021	3
C2_Plasmid_006498	Kirstahler et al., 2021	3
C2_Plasmid_006500	Kirstahler et al., 2021	3
C2_Plasmid_006501	Kirstahler et al., 2021	3
C2_Plasmid_006507	Kirstahler et al., 2021	3
C2_Plasmid_006526	Kirstahler et al., 2021	3
C2_Plasmid_006527	Kirstahler et al., 2021	3
C2_Plasmid_006539	Kirstahler et al., 2021	3
C2_Plasmid_006540	Kirstahler et al., 2021	3
C2_Plasmid_006548	Kirstahler et al., 2021	3
C2_Plasmid_006553	Kirstahler et al., 2021	3
C2_Plasmid_006556	Kirstahler et al., 2021	3
C2_Plasmid_006559	Kirstahler et al., 2021	3
C2_Plasmid_006560	Kirstahler et al., 2021	3
C2_Plasmid_006561	Kirstahler et al., 2021	3
C2_Plasmid_006563	Kirstahler et al., 2021	3
C2_Plasmid_006574	Kirstahler et al., 2021	3
C2_Plasmid_006590	Kirstahler et al., 2021	3
C2_Plasmid_006611	Kirstahler et al., 2021	3
C2_Plasmid_006616	Kirstahler et al., 2021	3
C2_Plasmid_006631	Kirstahler et al., 2021	3
C2_Plasmid_006642	Kirstahler et al., 2021	3
C2_Plasmid_006648	Kirstahler et al., 2021	3
C2_Plasmid_006658	Kirstahler et al., 2021	3
C2_Plasmid_006674	Kirstahler et al., 2021	3
C2_Plasmid_006675	Kirstahler et al., 2021	3
C2_Plasmid_006686	Kirstahler et al., 2021	3
C2_Plasmid_006688	Kirstahler et al., 2021	3
C2_Plasmid_006693	Kirstahler et al., 2021	3
C2_Plasmid_006716	Kirstahler et al., 2021	3
C2_Plasmid_006717	Kirstahler et al., 2021	3
C2_Plasmid_006733	Kirstahler et al., 2021	3
C2_Plasmid_006737	Kirstahler et al., 2021	3
C2_Plasmid_006738	Kirstahler et al., 2021	3
C2_Plasmid_006741	Kirstahler et al., 2021	3
C2_Plasmid_006743	Kirstahler et al., 2021	3
C2_Plasmid_006744	Kirstahler et al., 2021	3
C2_Plasmid_006754	Kirstahler et al., 2021	3
C2_Plasmid_006761	Kirstahler et al., 2021	3
C2_Plasmid_006772	Kirstahler et al., 2021	3
C2_Plasmid_006773	Kirstahler et al., 2021	3
C2_Plasmid_006774	Kirstahler et al., 2021	3
C2_Plasmid_006777	Kirstahler et al., 2021	3
C2_Plasmid_006783	Kirstahler et al., 2021	3
C2_Plasmid_006791	Kirstahler et al., 2021	3
C2_Plasmid_006802	Kirstahler et al., 2021	3
C2_Plasmid_006805	Kirstahler et al., 2021	3
C2_Plasmid_006816	Kirstahler et al., 2021	3
C2_Plasmid_006840	Kirstahler et al., 2021	3
C2_Plasmid_006842	Kirstahler et al., 2021	3
C2_Plasmid_006845	Kirstahler et al., 2021	3
C2_Plasmid_006871	Kirstahler et al., 2021	3
C2_Plasmid_006875	Kirstahler et al., 2021	3
C2_Plasmid_006885	Kirstahler et al., 2021	3
C2_Plasmid_006909	Kirstahler et al., 2021	3
C2_Plasmid_006935	Kirstahler et al., 2021	3
C2_Plasmid_006939	Kirstahler et al., 2021	3
C2_Plasmid_006943	Kirstahler et al., 2021	3
C2_Plasmid_006949	Kirstahler et al., 2021	3
C2_Plasmid_006960	Kirstahler et al., 2021	3
C2_Plasmid_006970	Kirstahler et al., 2021	3
C2_Plasmid_006974	Kirstahler et al., 2021	3
C2_Plasmid_006978	Kirstahler et al., 2021	3
C2_Plasmid_006981	Kirstahler et al., 2021	3
C2_Plasmid_007004	Kirstahler et al., 2021	3
C2_Plasmid_007009	Kirstahler et al., 2021	3
C2_Plasmid_007020	Kirstahler et al., 2021	3
C2_Plasmid_007059	Kirstahler et al., 2021	3
C2_Plasmid_007062	Kirstahler et al., 2021	3
C2_Plasmid_007073	Kirstahler et al., 2021	3
C2_Plasmid_007075	Kirstahler et al., 2021	3
C2_Plasmid_007078	Kirstahler et al., 2021	3
C2_Plasmid_007113	Kirstahler et al., 2021	3
C2_Plasmid_007134	Kirstahler et al., 2021	3
C2_Plasmid_007153	Kirstahler et al., 2021	3
C2_Plasmid_007164	Kirstahler et al., 2021	3
C2_Plasmid_007175	Kirstahler et al., 2021	3
C2_Plasmid_007179	Kirstahler et al., 2021	3
C2_Plasmid_007180	Kirstahler et al., 2021	3
C2_Plasmid_007196	Kirstahler et al., 2021	3
C2_Plasmid_007204	Kirstahler et al., 2021	3
C2_Plasmid_007226	Kirstahler et al., 2021	3
C2_Plasmid_007227	Kirstahler et al., 2021	3
C2_Plasmid_007253	Kirstahler et al., 2021	3
C2_Plasmid_007255	Kirstahler et al., 2021	3
C2_Plasmid_007259	Kirstahler et al., 2021	3
C2_Plasmid_007260	Kirstahler et al., 2021	3
C2_Plasmid_007276	Kirstahler et al., 2021	3
C2_Plasmid_007286	Kirstahler et al., 2021	3
C2_Plasmid_007295	Kirstahler et al., 2021	3
C2_Plasmid_007302	Kirstahler et al., 2021	3
C2_Plasmid_007317	Kirstahler et al., 2021	3
C2_Plasmid_007321	Kirstahler et al., 2021	3
C2_Plasmid_007329	Kirstahler et al., 2021	3
C2_Plasmid_007333	Kirstahler et al., 2021	3
C2_Plasmid_007334	Kirstahler et al., 2021	3
C2_Plasmid_007348	Kirstahler et al., 2021	3
C2_Plasmid_007355	Kirstahler et al., 2021	3
C2_Plasmid_007360	Kirstahler et al., 2021	3
C2_Plasmid_007365	Kirstahler et al., 2021	3
C2_Plasmid_007367	Kirstahler et al., 2021	3
C2_Plasmid_007370	Kirstahler et al., 2021	3
C2_Plasmid_007379	Kirstahler et al., 2021	3
C2_Plasmid_007390	Kirstahler et al., 2021	3
C2_Plasmid_007404	Kirstahler et al., 2021	3
C2_Plasmid_007421	Kirstahler et al., 2021	3
C2_Plasmid_007430	Kirstahler et al., 2021	3
C2_Plasmid_007436	Kirstahler et al., 2021	3
C2_Plasmid_007438	Kirstahler et al., 2021	3
C2_Plasmid_007440	Kirstahler et al., 2021	3
C2_Plasmid_007443	Kirstahler et al., 2021	3
C2_Plasmid_007453	Kirstahler et al., 2021	3
C2_Plasmid_007460	Kirstahler et al., 2021	3
C2_Plasmid_007466	Kirstahler et al., 2021	3
C2_Plasmid_007467	Kirstahler et al., 2021	3
C2_Plasmid_007481	Kirstahler et al., 2021	3
C2_Plasmid_007502	Kirstahler et al., 2021	3
C2_Plasmid_007508	Kirstahler et al., 2021	3
C2_Plasmid_007520	Kirstahler et al., 2021	3
C2_Plasmid_007527	Kirstahler et al., 2021	3
C2_Plasmid_007534	Kirstahler et al., 2021	3
C2_Plasmid_007537	Kirstahler et al., 2021	3
C2_Plasmid_007538	Kirstahler et al., 2021	3
C2_Plasmid_007540	Kirstahler et al., 2021	3
C2_Plasmid_007546	Kirstahler et al., 2021	3
C2_Plasmid_007581	Kirstahler et al., 2021	3
C2_Plasmid_007589	Kirstahler et al., 2021	3
C2_Plasmid_007592	Kirstahler et al., 2021	3
C2_Plasmid_007602	Kirstahler et al., 2021	3
C2_Plasmid_007657	Kirstahler et al., 2021	3
C2_Plasmid_007659	Kirstahler et al., 2021	3
C2_Plasmid_007673	Kirstahler et al., 2021	3
C2_Plasmid_007683	Kirstahler et al., 2021	3
C2_Plasmid_007687	Kirstahler et al., 2021	3
C2_Plasmid_007691	Kirstahler et al., 2021	3
C2_Plasmid_007692	Kirstahler et al., 2021	3
C2_Plasmid_007712	Kirstahler et al., 2021	3
C2_Plasmid_007716	Kirstahler et al., 2021	3
C2_Plasmid_007728	Kirstahler et al., 2021	3
C2_Plasmid_007744	Kirstahler et al., 2021	3
C2_Plasmid_007771	Kirstahler et al., 2021	3
C2_Plasmid_007787	Kirstahler et al., 2021	3
C2_Plasmid_007790	Kirstahler et al., 2021	3
C2_Plasmid_007796	Kirstahler et al., 2021	3
C2_Plasmid_007800	Kirstahler et al., 2021	3
C2_Plasmid_007801	Kirstahler et al., 2021	3
C2_Plasmid_007809	Kirstahler et al., 2021	3
C2_Plasmid_007816	Kirstahler et al., 2021	3
C2_Plasmid_007873	Kirstahler et al., 2021	3
C2_Plasmid_007874	Kirstahler et al., 2021	3
C2_Plasmid_007891	Kirstahler et al., 2021	3
C2_Plasmid_007901	Kirstahler et al., 2021	3
C2_Plasmid_007908	Kirstahler et al., 2021	3
C2_Plasmid_007913	Kirstahler et al., 2021	3
C2_Plasmid_007914	Kirstahler et al., 2021	3
C2_Plasmid_007921	Kirstahler et al., 2021	3
C2_Plasmid_007933	Kirstahler et al., 2021	3
C2_Plasmid_007936	Kirstahler et al., 2021	3
C2_Plasmid_007941	Kirstahler et al., 2021	3
C2_Plasmid_007973	Kirstahler et al., 2021	3
C2_Plasmid_007974	Kirstahler et al., 2021	3
C2_Plasmid_007983	Kirstahler et al., 2021	3
C2_Plasmid_007985	Kirstahler et al., 2021	3
C2_Plasmid_008003	Kirstahler et al., 2021	3
C2_Plasmid_008029	Kirstahler et al., 2021	3
C2_Plasmid_008046	Kirstahler et al., 2021	3
C2_Plasmid_008052	Kirstahler et al., 2021	3
C2_Plasmid_008061	Kirstahler et al., 2021	3
C2_Plasmid_008082	Kirstahler et al., 2021	3
C2_Plasmid_008106	Kirstahler et al., 2021	3
C2_Plasmid_008112	Kirstahler et al., 2021	3
C2_Plasmid_008125	Kirstahler et al., 2021	3
C2_Plasmid_008128	Kirstahler et al., 2021	3
C2_Plasmid_008136	Kirstahler et al., 2021	3
C2_Plasmid_008144	Kirstahler et al., 2021	3
C2_Plasmid_008158	Kirstahler et al., 2021	3
C2_Plasmid_008160	Kirstahler et al., 2021	3
C2_Plasmid_008165	Kirstahler et al., 2021	3
C2_Plasmid_008166	Kirstahler et al., 2021	3
C2_Plasmid_008176	Kirstahler et al., 2021	3
C2_Plasmid_008188	Kirstahler et al., 2021	3
C2_Plasmid_008204	Kirstahler et al., 2021	3
C2_Plasmid_008208	Kirstahler et al., 2021	3
C2_Plasmid_008212	Kirstahler et al., 2021	3
C2_Plasmid_008215	Kirstahler et al., 2021	3
C2_Plasmid_008229	Kirstahler et al., 2021	3
C2_Plasmid_008232	Kirstahler et al., 2021	3
C2_Plasmid_008240	Kirstahler et al., 2021	3
C2_Plasmid_008251	Kirstahler et al., 2021	3
C2_Plasmid_008280	Kirstahler et al., 2021	3
C2_Plasmid_008285	Kirstahler et al., 2021	3
C2_Plasmid_008293	Kirstahler et al., 2021	3
C2_Plasmid_008299	Kirstahler et al., 2021	3
C2_Plasmid_008315	Kirstahler et al., 2021	3
C2_Plasmid_008351	Kirstahler et al., 2021	3
C2_Plasmid_008356	Kirstahler et al., 2021	3
C2_Plasmid_008360	Kirstahler et al., 2021	3
C2_Plasmid_008362	Kirstahler et al., 2021	3
C2_Plasmid_008364	Kirstahler et al., 2021	3
C2_Plasmid_008370	Kirstahler et al., 2021	3
C2_Plasmid_008398	Kirstahler et al., 2021	3
C2_Plasmid_008399	Kirstahler et al., 2021	3
C2_Plasmid_008405	Kirstahler et al., 2021	3
C2_Plasmid_008415	Kirstahler et al., 2021	3
C2_Plasmid_008416	Kirstahler et al., 2021	3
C2_Plasmid_008420	Kirstahler et al., 2021	3
C2_Plasmid_008431	Kirstahler et al., 2021	3
C2_Plasmid_008433	Kirstahler et al., 2021	3
C2_Plasmid_008452	Kirstahler et al., 2021	3
C2_Plasmid_008455	Kirstahler et al., 2021	3
C2_Plasmid_008468	Kirstahler et al., 2021	3
C2_Plasmid_008496	Kirstahler et al., 2021	3
C2_Plasmid_008522	Kirstahler et al., 2021	3
C2_Plasmid_008523	Kirstahler et al., 2021	3
C2_Plasmid_008528	Kirstahler et al., 2021	3
C2_Plasmid_008529	Kirstahler et al., 2021	3
C2_Plasmid_008541	Kirstahler et al., 2021	3
C2_Plasmid_008548	Kirstahler et al., 2021	3
C2_Plasmid_008550	Kirstahler et al., 2021	3
C2_Plasmid_008561	Kirstahler et al., 2021	3
C2_Plasmid_008562	Kirstahler et al., 2021	3
C2_Plasmid_008565	Kirstahler et al., 2021	3
C2_Plasmid_008569	Kirstahler et al., 2021	3
C2_Plasmid_008573	Kirstahler et al., 2021	3
C2_Plasmid_008575	Kirstahler et al., 2021	3
C2_Plasmid_008588	Kirstahler et al., 2021	3
C2_Plasmid_008594	Kirstahler et al., 2021	3
C2_Plasmid_008595	Kirstahler et al., 2021	3
C2_Plasmid_008596	Kirstahler et al., 2021	3
C2_Plasmid_008598	Kirstahler et al., 2021	3
C2_Plasmid_008603	Kirstahler et al., 2021	3
C2_Plasmid_008609	Kirstahler et al., 2021	3
C2_Plasmid_008622	Kirstahler et al., 2021	3
C2_Plasmid_008631	Kirstahler et al., 2021	3
C2_Plasmid_008642	Kirstahler et al., 2021	3
C2_Plasmid_008645	Kirstahler et al., 2021	3
C2_Plasmid_008653	Kirstahler et al., 2021	3
C2_Plasmid_008664	Kirstahler et al., 2021	3
C2_Plasmid_008681	Kirstahler et al., 2021	3
C2_Plasmid_008687	Kirstahler et al., 2021	3
C2_Plasmid_008704	Kirstahler et al., 2021	3
C2_Plasmid_008730	Kirstahler et al., 2021	3
C2_Plasmid_008741	Kirstahler et al., 2021	3
C2_Plasmid_008743	Kirstahler et al., 2021	3
C2_Plasmid_008771	Kirstahler et al., 2021	3
C2_Plasmid_008782	Kirstahler et al., 2021	3
C2_Plasmid_008820	Kirstahler et al., 2021	3
C2_Plasmid_008835	Kirstahler et al., 2021	3
C2_Plasmid_008848	Kirstahler et al., 2021	3
C2_Plasmid_008852	Kirstahler et al., 2021	3
C2_Plasmid_008866	Kirstahler et al., 2021	3
C2_Plasmid_008868	Kirstahler et al., 2021	3
C2_Plasmid_008879	Kirstahler et al., 2021	3
C2_Plasmid_008884	Kirstahler et al., 2021	3
C2_Plasmid_008891	Kirstahler et al., 2021	3
C2_Plasmid_008896	Kirstahler et al., 2021	3
C2_Plasmid_008899	Kirstahler et al., 2021	3
C2_Plasmid_008909	Kirstahler et al., 2021	3
C2_Plasmid_008910	Kirstahler et al., 2021	3
C2_Plasmid_008911	Kirstahler et al., 2021	3
C2_Plasmid_008912	Kirstahler et al., 2021	3
C2_Plasmid_008928	Kirstahler et al., 2021	3
C2_Plasmid_008929	Kirstahler et al., 2021	3
C2_Plasmid_008934	Kirstahler et al., 2021	3
C2_Plasmid_008936	Kirstahler et al., 2021	3
C2_Plasmid_008939	Kirstahler et al., 2021	3
C2_Plasmid_008940	Kirstahler et al., 2021	3
C2_Plasmid_008950	Kirstahler et al., 2021	3
C2_Plasmid_008952	Kirstahler et al., 2021	3
C2_Plasmid_008955	Kirstahler et al., 2021	3
C2_Plasmid_008959	Kirstahler et al., 2021	3
C2_Plasmid_008963	Kirstahler et al., 2021	3
C2_Plasmid_008989	Kirstahler et al., 2021	3
C2_Plasmid_008999	Kirstahler et al., 2021	3
C2_Plasmid_009008	Kirstahler et al., 2021	3
C2_Plasmid_009011	Kirstahler et al., 2021	3
C2_Plasmid_009019	Kirstahler et al., 2021	3
C2_Plasmid_009038	Kirstahler et al., 2021	3
C2_Plasmid_009041	Kirstahler et al., 2021	3
C2_Plasmid_009063	Kirstahler et al., 2021	3
C2_Plasmid_009066	Kirstahler et al., 2021	3
C2_Plasmid_009070	Kirstahler et al., 2021	3
C2_Plasmid_009075	Kirstahler et al., 2021	3
C2_Plasmid_009078	Kirstahler et al., 2021	3
C2_Plasmid_009085	Kirstahler et al., 2021	3
C2_Plasmid_009086	Kirstahler et al., 2021	3
C2_Plasmid_009088	Kirstahler et al., 2021	3
C2_Plasmid_009105	Kirstahler et al., 2021	3
C2_Plasmid_009118	Kirstahler et al., 2021	3
C2_Plasmid_009126	Kirstahler et al., 2021	3
C2_Plasmid_009127	Kirstahler et al., 2021	3
C2_Plasmid_009135	Kirstahler et al., 2021	3
C2_Plasmid_009138	Kirstahler et al., 2021	3
C2_Plasmid_009151	Kirstahler et al., 2021	3
C2_Plasmid_009164	Kirstahler et al., 2021	3
C2_Plasmid_009165	Kirstahler et al., 2021	3
C2_Plasmid_009170	Kirstahler et al., 2021	3
C2_Plasmid_009173	Kirstahler et al., 2021	3
C2_Plasmid_009175	Kirstahler et al., 2021	3
C2_Plasmid_009176	Kirstahler et al., 2021	3
C2_Plasmid_009178	Kirstahler et al., 2021	3
C2_Plasmid_009179	Kirstahler et al., 2021	3
C2_Plasmid_009195	Kirstahler et al., 2021	3
C2_Plasmid_009196	Kirstahler et al., 2021	3
C2_Plasmid_009200	Kirstahler et al., 2021	3
C2_Plasmid_009230	Kirstahler et al., 2021	3
C2_Plasmid_009236	Kirstahler et al., 2021	3
C2_Plasmid_009248	Kirstahler et al., 2021	3
C2_Plasmid_009254	Kirstahler et al., 2021	3
C2_Plasmid_009260	Kirstahler et al., 2021	3
C2_Plasmid_009268	Kirstahler et al., 2021	3
C2_Plasmid_009287	Kirstahler et al., 2021	3
C2_Plasmid_009288	Kirstahler et al., 2021	3
C2_Plasmid_009319	Kirstahler et al., 2021	3
C2_Plasmid_009328	Kirstahler et al., 2021	3
C2_Plasmid_009329	Kirstahler et al., 2021	3
C2_Plasmid_009330	Kirstahler et al., 2021	3
C2_Plasmid_009332	Kirstahler et al., 2021	3
C2_Plasmid_009342	Kirstahler et al., 2021	3
C2_Plasmid_009371	Kirstahler et al., 2021	3
C2_Plasmid_009395	Kirstahler et al., 2021	3
C2_Plasmid_009396	Kirstahler et al., 2021	3
C2_Plasmid_009397	Kirstahler et al., 2021	3
C2_Plasmid_009425	Kirstahler et al., 2021	3
C2_Plasmid_009432	Kirstahler et al., 2021	3
C2_Plasmid_009437	Kirstahler et al., 2021	3
C2_Plasmid_009454	Kirstahler et al., 2021	3
C2_Plasmid_009466	Kirstahler et al., 2021	3
C2_Plasmid_009481	Kirstahler et al., 2021	3
C2_Plasmid_009486	Kirstahler et al., 2021	3
C2_Plasmid_009489	Kirstahler et al., 2021	3
C2_Plasmid_009490	Kirstahler et al., 2021	3
C2_Plasmid_009511	Kirstahler et al., 2021	3
C2_Plasmid_009522	Kirstahler et al., 2021	3
C2_Plasmid_009527	Kirstahler et al., 2021	3
C2_Plasmid_009528	Kirstahler et al., 2021	3
C2_Plasmid_009530	Kirstahler et al., 2021	3
C2_Plasmid_009533	Kirstahler et al., 2021	3
C2_Plasmid_009536	Kirstahler et al., 2021	3
C2_Plasmid_009556	Kirstahler et al., 2021	3
C2_Plasmid_009558	Kirstahler et al., 2021	3
C2_Plasmid_009560	Kirstahler et al., 2021	3
C2_Plasmid_009565	Kirstahler et al., 2021	3
C2_Plasmid_009570	Kirstahler et al., 2021	3
C2_Plasmid_009589	Kirstahler et al., 2021	3
C2_Plasmid_009596	Kirstahler et al., 2021	3
C2_Plasmid_009602	Kirstahler et al., 2021	3
C2_Plasmid_009604	Kirstahler et al., 2021	3
C2_Plasmid_009622	Kirstahler et al., 2021	3
C2_Plasmid_009637	Kirstahler et al., 2021	3
C2_Plasmid_009655	Kirstahler et al., 2021	3
C2_Plasmid_009668	Kirstahler et al., 2021	3
C2_Plasmid_009674	Kirstahler et al., 2021	3
C2_Plasmid_009682	Kirstahler et al., 2021	3
C2_Plasmid_009687	Kirstahler et al., 2021	3
C2_Plasmid_009688	Kirstahler et al., 2021	3
C2_Plasmid_009690	Kirstahler et al., 2021	3
C2_Plasmid_009698	Kirstahler et al., 2021	3
C2_Plasmid_009699	Kirstahler et al., 2021	3
C2_Plasmid_009705	Kirstahler et al., 2021	3
C2_Plasmid_009709	Kirstahler et al., 2021	3
C2_Plasmid_009719	Kirstahler et al., 2021	3
C2_Plasmid_009720	Kirstahler et al., 2021	3
C2_Plasmid_009721	Kirstahler et al., 2021	3
C2_Plasmid_009726	Kirstahler et al., 2021	3
C2_Plasmid_009731	Kirstahler et al., 2021	3
C2_Plasmid_009736	Kirstahler et al., 2021	3
C2_Plasmid_009745	Kirstahler et al., 2021	3
C2_Plasmid_009750	Kirstahler et al., 2021	3
C2_Plasmid_009756	Kirstahler et al., 2021	3
C2_Plasmid_009770	Kirstahler et al., 2021	3
C2_Plasmid_009785	Kirstahler et al., 2021	3
C2_Plasmid_009786	Kirstahler et al., 2021	3
C2_Plasmid_009812	Kirstahler et al., 2021	3
C2_Plasmid_009830	Kirstahler et al., 2021	3
C2_Plasmid_009850	Kirstahler et al., 2021	3
C2_Plasmid_009853	Kirstahler et al., 2021	3
C2_Plasmid_009854	Kirstahler et al., 2021	3
C2_Plasmid_009861	Kirstahler et al., 2021	3
C2_Plasmid_009889	Kirstahler et al., 2021	3
C2_Plasmid_009901	Kirstahler et al., 2021	3
C2_Plasmid_009917	Kirstahler et al., 2021	3
C2_Plasmid_009922	Kirstahler et al., 2021	3
C2_Plasmid_009927	Kirstahler et al., 2021	3
C2_Plasmid_009937	Kirstahler et al., 2021	3
C2_Plasmid_009942	Kirstahler et al., 2021	3
C2_Plasmid_009946	Kirstahler et al., 2021	3
C2_Plasmid_009951	Kirstahler et al., 2021	3
C2_Plasmid_009959	Kirstahler et al., 2021	3
C2_Plasmid_009960	Kirstahler et al., 2021	3
C2_Plasmid_009967	Kirstahler et al., 2021	3
C2_Plasmid_009971	Kirstahler et al., 2021	3
C2_Plasmid_009999	Kirstahler et al., 2021	3
C2_Plasmid_010010	Kirstahler et al., 2021	3
C2_Plasmid_010012	Kirstahler et al., 2021	3
C2_Plasmid_010021	Kirstahler et al., 2021	3
C2_Plasmid_010025	Kirstahler et al., 2021	3
C2_Plasmid_010026	Kirstahler et al., 2021	3
C2_Plasmid_010033	Kirstahler et al., 2021	3
C2_Plasmid_010035	Kirstahler et al., 2021	3
C2_Plasmid_010039	Kirstahler et al., 2021	3
C2_Plasmid_010042	Kirstahler et al., 2021	3
C2_Plasmid_010045	Kirstahler et al., 2021	3
C2_Plasmid_010050	Kirstahler et al., 2021	3
C2_Plasmid_010068	Kirstahler et al., 2021	3
C2_Plasmid_010092	Kirstahler et al., 2021	3
C2_Plasmid_010096	Kirstahler et al., 2021	3
C2_Plasmid_010118	Kirstahler et al., 2021	3
C2_Plasmid_010132	Kirstahler et al., 2021	3
C2_Plasmid_010135	Kirstahler et al., 2021	3
C2_Plasmid_010142	Kirstahler et al., 2021	3
C2_Plasmid_010150	Kirstahler et al., 2021	3
C2_Plasmid_010174	Kirstahler et al., 2021	3
C2_Plasmid_010175	Kirstahler et al., 2021	3
C2_Plasmid_010182	Kirstahler et al., 2021	3
C2_Plasmid_010194	Kirstahler et al., 2021	3
C2_Plasmid_010206	Kirstahler et al., 2021	3
C2_Plasmid_010209	Kirstahler et al., 2021	3
C2_Plasmid_010219	Kirstahler et al., 2021	3
C2_Plasmid_010225	Kirstahler et al., 2021	3
C2_Plasmid_010239	Kirstahler et al., 2021	3
C2_Plasmid_010242	Kirstahler et al., 2021	3
C2_Plasmid_010248	Kirstahler et al., 2021	3
C2_Plasmid_010250	Kirstahler et al., 2021	3
C2_Plasmid_010286	Kirstahler et al., 2021	3
C2_Plasmid_010293	Kirstahler et al., 2021	3
C2_Plasmid_010296	Kirstahler et al., 2021	3
C2_Plasmid_010351	Kirstahler et al., 2021	3
C2_Plasmid_010372	Kirstahler et al., 2021	3
C2_Plasmid_010380	Kirstahler et al., 2021	3
C2_Plasmid_010387	Kirstahler et al., 2021	3
C2_Plasmid_010400	Kirstahler et al., 2021	3
C2_Plasmid_010409	Kirstahler et al., 2021	3
C2_Plasmid_010431	Kirstahler et al., 2021	3
C2_Plasmid_010433	Kirstahler et al., 2021	3
C2_Plasmid_010437	Kirstahler et al., 2021	3
C2_Plasmid_010438	Kirstahler et al., 2021	3
C2_Plasmid_010441	Kirstahler et al., 2021	3
C2_Plasmid_010460	Kirstahler et al., 2021	3
C2_Plasmid_010463	Kirstahler et al., 2021	3
C2_Plasmid_010465	Kirstahler et al., 2021	3
C2_Plasmid_010468	Kirstahler et al., 2021	3
C2_Plasmid_010473	Kirstahler et al., 2021	3
C2_Plasmid_010480	Kirstahler et al., 2021	3
C2_Plasmid_010481	Kirstahler et al., 2021	3
C2_Plasmid_010492	Kirstahler et al., 2021	3
C2_Plasmid_010542	Kirstahler et al., 2021	3
C2_Plasmid_010578	Kirstahler et al., 2021	3
C2_Plasmid_010594	Kirstahler et al., 2021	3
C2_Plasmid_010626	Kirstahler et al., 2021	3
C2_Plasmid_010634	Kirstahler et al., 2021	3
C2_Plasmid_010652	Kirstahler et al., 2021	3
C2_Plasmid_010664	Kirstahler et al., 2021	3
C2_Plasmid_010712	Kirstahler et al., 2021	3
C2_Plasmid_010715	Kirstahler et al., 2021	3
C2_Plasmid_010717	Kirstahler et al., 2021	3
C2_Plasmid_010723	Kirstahler et al., 2021	3
C2_Plasmid_010732	Kirstahler et al., 2021	3
C2_Plasmid_010734	Kirstahler et al., 2021	3
C2_Plasmid_010737	Kirstahler et al., 2021	3
C2_Plasmid_010744	Kirstahler et al., 2021	3
C2_Plasmid_010750	Kirstahler et al., 2021	3
C2_Plasmid_010753	Kirstahler et al., 2021	3
C2_Plasmid_010761	Kirstahler et al., 2021	3
C2_Plasmid_010762	Kirstahler et al., 2021	3
C2_Plasmid_010779	Kirstahler et al., 2021	3
C2_Plasmid_010782	Kirstahler et al., 2021	3
C2_Plasmid_010786	Kirstahler et al., 2021	3
C2_Plasmid_010798	Kirstahler et al., 2021	3
C2_Plasmid_010831	Kirstahler et al., 2021	3
C2_Plasmid_010835	Kirstahler et al., 2021	3
C2_Plasmid_010841	Kirstahler et al., 2021	3
C2_Plasmid_010842	Kirstahler et al., 2021	3
C2_Plasmid_010843	Kirstahler et al., 2021	3
C2_Plasmid_010845	Kirstahler et al., 2021	3
C2_Plasmid_010846	Kirstahler et al., 2021	3
C2_Plasmid_010864	Kirstahler et al., 2021	3
C2_Plasmid_010873	Kirstahler et al., 2021	3
C2_Plasmid_010880	Kirstahler et al., 2021	3
C2_Plasmid_010883	Kirstahler et al., 2021	3
C2_Plasmid_010890	Kirstahler et al., 2021	3
C2_Plasmid_010894	Kirstahler et al., 2021	3
C2_Plasmid_010899	Kirstahler et al., 2021	3
C2_Plasmid_010920	Kirstahler et al., 2021	3
C2_Plasmid_010941	Kirstahler et al., 2021	3
C2_Plasmid_010944	Kirstahler et al., 2021	3
C2_Plasmid_010949	Kirstahler et al., 2021	3
C2_Plasmid_010965	Kirstahler et al., 2021	3
C2_Plasmid_010967	Kirstahler et al., 2021	3
C2_Plasmid_010973	Kirstahler et al., 2021	3
C2_Plasmid_010978	Kirstahler et al., 2021	3
C2_Plasmid_011024	Kirstahler et al., 2021	3
C2_Plasmid_011035	Kirstahler et al., 2021	3
C2_Plasmid_011053	Kirstahler et al., 2021	3
C2_Plasmid_011057	Kirstahler et al., 2021	3
C2_Plasmid_011060	Kirstahler et al., 2021	3
C2_Plasmid_011064	Kirstahler et al., 2021	3
C2_Plasmid_011068	Kirstahler et al., 2021	3
C2_Plasmid_011073	Kirstahler et al., 2021	3
C2_Plasmid_011098	Kirstahler et al., 2021	3
C2_Plasmid_011105	Kirstahler et al., 2021	3
C2_Plasmid_011108	Kirstahler et al., 2021	3
C2_Plasmid_011115	Kirstahler et al., 2021	3
C2_Plasmid_011117	Kirstahler et al., 2021	3
C2_Plasmid_011123	Kirstahler et al., 2021	3
C2_Plasmid_011128	Kirstahler et al., 2021	3
C2_Plasmid_011132	Kirstahler et al., 2021	3
C2_Plasmid_011138	Kirstahler et al., 2021	3
C2_Plasmid_011153	Kirstahler et al., 2021	3
C2_Plasmid_011174	Kirstahler et al., 2021	3
C2_Plasmid_011177	Kirstahler et al., 2021	3
C2_Plasmid_011183	Kirstahler et al., 2021	3
C2_Plasmid_011185	Kirstahler et al., 2021	3
C2_Plasmid_011202	Kirstahler et al., 2021	3
C2_Plasmid_011217	Kirstahler et al., 2021	3
C2_Plasmid_011230	Kirstahler et al., 2021	3
C2_Plasmid_011244	Kirstahler et al., 2021	3
C2_Plasmid_011269	Kirstahler et al., 2021	3
C2_Plasmid_011283	Kirstahler et al., 2021	3
C2_Plasmid_011295	Kirstahler et al., 2021	3
C2_Plasmid_011309	Kirstahler et al., 2021	3
C2_Plasmid_011313	Kirstahler et al., 2021	3
C2_Plasmid_011356	Kirstahler et al., 2021	3
C2_Plasmid_011377	Kirstahler et al., 2021	3
C2_Plasmid_011390	Kirstahler et al., 2021	3
C2_Plasmid_011412	Kirstahler et al., 2021	3
C2_Plasmid_011413	Kirstahler et al., 2021	3
C2_Plasmid_011424	Kirstahler et al., 2021	3
C2_Plasmid_011435	Kirstahler et al., 2021	3
C2_Plasmid_011442	Kirstahler et al., 2021	3
C2_Plasmid_011450	Kirstahler et al., 2021	3
C2_Plasmid_011454	Kirstahler et al., 2021	3
C2_Plasmid_011460	Kirstahler et al., 2021	3
C2_Plasmid_011462	Kirstahler et al., 2021	3
C2_Plasmid_011469	Kirstahler et al., 2021	3
C2_Plasmid_011475	Kirstahler et al., 2021	3
C2_Plasmid_011479	Kirstahler et al., 2021	3
C2_Plasmid_011494	Kirstahler et al., 2021	3
C2_Plasmid_011505	Kirstahler et al., 2021	3
C2_Plasmid_011506	Kirstahler et al., 2021	3
C2_Plasmid_011509	Kirstahler et al., 2021	3
C2_Plasmid_011517	Kirstahler et al., 2021	3
C2_Plasmid_011533	Kirstahler et al., 2021	3
C2_Plasmid_011537	Kirstahler et al., 2021	3
C2_Plasmid_011577	Kirstahler et al., 2021	3
C2_Plasmid_011578	Kirstahler et al., 2021	3
C2_Plasmid_011612	Kirstahler et al., 2021	3
C2_Plasmid_011618	Kirstahler et al., 2021	3
C2_Plasmid_011629	Kirstahler et al., 2021	3
C2_Plasmid_011642	Kirstahler et al., 2021	3
C2_Plasmid_011660	Kirstahler et al., 2021	3
C2_Plasmid_011667	Kirstahler et al., 2021	3
C2_Plasmid_011671	Kirstahler et al., 2021	3
C2_Plasmid_011688	Kirstahler et al., 2021	3
C2_Plasmid_011697	Kirstahler et al., 2021	3
C2_Plasmid_011708	Kirstahler et al., 2021	3
C2_Plasmid_011711	Kirstahler et al., 2021	3
C2_Plasmid_011725	Kirstahler et al., 2021	3
C2_Plasmid_011735	Kirstahler et al., 2021	3
C2_Plasmid_011736	Kirstahler et al., 2021	3
C2_Plasmid_011737	Kirstahler et al., 2021	3
C2_Plasmid_011738	Kirstahler et al., 2021	3
C2_Plasmid_011739	Kirstahler et al., 2021	3
C2_Plasmid_011741	Kirstahler et al., 2021	3
C2_Plasmid_011742	Kirstahler et al., 2021	3
C2_Plasmid_011743	Kirstahler et al., 2021	3
C2_Plasmid_011745	Kirstahler et al., 2021	3
C2_Plasmid_011746	Kirstahler et al., 2021	3
C2_Plasmid_011748	Kirstahler et al., 2021	3
C2_Plasmid_011749	Kirstahler et al., 2021	3
C2_Plasmid_011751	Kirstahler et al., 2021	3
C2_Plasmid_011754	Kirstahler et al., 2021	3
C2_Plasmid_011755	Kirstahler et al., 2021	3
C2_Plasmid_011756	Kirstahler et al., 2021	3
C2_Plasmid_011758	Kirstahler et al., 2021	3
C2_Plasmid_011759	Kirstahler et al., 2021	3
C2_Plasmid_011761	Kirstahler et al., 2021	3
C2_Plasmid_011762	Kirstahler et al., 2021	3
C2_Plasmid_011765	Kirstahler et al., 2021	3
C2_Plasmid_011767	Kirstahler et al., 2021	3
C2_Plasmid_011769	Kirstahler et al., 2021	3
C2_Plasmid_011770	Kirstahler et al., 2021	3
C2_Plasmid_011772	Kirstahler et al., 2021	3
C2_Plasmid_011773	Kirstahler et al., 2021	3
C2_Plasmid_011775	Kirstahler et al., 2021	3
C2_Plasmid_011776	Kirstahler et al., 2021	3
C2_Plasmid_011777	Kirstahler et al., 2021	3
C2_Plasmid_011778	Kirstahler et al., 2021	3
C2_Plasmid_011779	Kirstahler et al., 2021	3
C2_Plasmid_011781	Kirstahler et al., 2021	3
C2_Plasmid_011784	Kirstahler et al., 2021	3
C2_Plasmid_011785	Kirstahler et al., 2021	3
C2_Plasmid_011786	Kirstahler et al., 2021	3
C2_Plasmid_011788	Kirstahler et al., 2021	3
C2_Plasmid_011789	Kirstahler et al., 2021	3
C2_Plasmid_011790	Kirstahler et al., 2021	3
C2_Plasmid_011792	Kirstahler et al., 2021	3
C2_Plasmid_011794	Kirstahler et al., 2021	3
C2_Plasmid_011797	Kirstahler et al., 2021	3
C2_Plasmid_011798	Kirstahler et al., 2021	3
C2_Plasmid_011799	Kirstahler et al., 2021	3
C2_Plasmid_011800	Kirstahler et al., 2021	3
C2_Plasmid_011801	Kirstahler et al., 2021	3
C2_Plasmid_011802	Kirstahler et al., 2021	3
C2_Plasmid_011803	Kirstahler et al., 2021	3
C2_Plasmid_011806	Kirstahler et al., 2021	3
C2_Plasmid_011807	Kirstahler et al., 2021	3
C2_Plasmid_011808	Kirstahler et al., 2021	3
C2_Plasmid_011809	Kirstahler et al., 2021	3
C2_Plasmid_011810	Kirstahler et al., 2021	3
C2_Plasmid_011812	Kirstahler et al., 2021	3
C2_Plasmid_011813	Kirstahler et al., 2021	3
C2_Plasmid_011814	Kirstahler et al., 2021	3
C2_Plasmid_011815	Kirstahler et al., 2021	3
C2_Plasmid_011818	Kirstahler et al., 2021	3
C2_Plasmid_011819	Kirstahler et al., 2021	3
C2_Plasmid_011820	Kirstahler et al., 2021	3
C2_Plasmid_011822	Kirstahler et al., 2021	3
C2_Plasmid_011823	Kirstahler et al., 2021	3
C2_Plasmid_011826	Kirstahler et al., 2021	3
C2_Plasmid_011827	Kirstahler et al., 2021	3
C2_Plasmid_011828	Kirstahler et al., 2021	3
C2_Plasmid_011829	Kirstahler et al., 2021	3
C2_Plasmid_011832	Kirstahler et al., 2021	3
C2_Plasmid_011833	Kirstahler et al., 2021	3
C2_Plasmid_011835	Kirstahler et al., 2021	3
C2_Plasmid_011836	Kirstahler et al., 2021	3
C2_Plasmid_011837	Kirstahler et al., 2021	3
C2_Plasmid_011838	Kirstahler et al., 2021	3
C2_Plasmid_011839	Kirstahler et al., 2021	3
C2_Plasmid_011840	Kirstahler et al., 2021	3
C2_Plasmid_011842	Kirstahler et al., 2021	3
C2_Plasmid_011843	Kirstahler et al., 2021	3
C2_Plasmid_011845	Kirstahler et al., 2021	3
C2_Plasmid_011846	Kirstahler et al., 2021	3
C2_Plasmid_011847	Kirstahler et al., 2021	3
C2_Plasmid_011848	Kirstahler et al., 2021	3
C2_Plasmid_011850	Kirstahler et al., 2021	3
C2_Plasmid_011851	Kirstahler et al., 2021	3
C2_Plasmid_011852	Kirstahler et al., 2021	3
C2_Plasmid_011853	Kirstahler et al., 2021	3
C2_Plasmid_011854	Kirstahler et al., 2021	3
C2_Plasmid_011855	Kirstahler et al., 2021	3
C2_Plasmid_011856	Kirstahler et al., 2021	3
C2_Plasmid_011857	Kirstahler et al., 2021	3
C2_Plasmid_011858	Kirstahler et al., 2021	3
C2_Plasmid_011859	Kirstahler et al., 2021	3
C2_Plasmid_011860	Kirstahler et al., 2021	3
C2_Plasmid_011862	Kirstahler et al., 2021	3
C2_Plasmid_011863	Kirstahler et al., 2021	3
C2_Plasmid_011865	Kirstahler et al., 2021	3
C2_Plasmid_011869	Kirstahler et al., 2021	3
C2_Plasmid_011870	Kirstahler et al., 2021	3
C2_Plasmid_011875	Kirstahler et al., 2021	3
C2_Plasmid_011876	Kirstahler et al., 2021	3
C2_Plasmid_011877	Kirstahler et al., 2021	3
C2_Plasmid_011878	Kirstahler et al., 2021	3
C2_Plasmid_011879	Kirstahler et al., 2021	3
C2_Plasmid_011880	Kirstahler et al., 2021	3
C2_Plasmid_011881	Kirstahler et al., 2021	3
C2_Plasmid_011882	Kirstahler et al., 2021	3
C2_Plasmid_011883	Kirstahler et al., 2021	3
C2_Plasmid_011884	Kirstahler et al., 2021	3
C2_Plasmid_011885	Kirstahler et al., 2021	3
C2_Plasmid_011886	Kirstahler et al., 2021	3
C2_Plasmid_011889	Kirstahler et al., 2021	3
C2_Plasmid_011890	Kirstahler et al., 2021	3
C2_Plasmid_011892	Kirstahler et al., 2021	3
C2_Plasmid_011893	Kirstahler et al., 2021	3
C2_Plasmid_011894	Kirstahler et al., 2021	3
C2_Plasmid_011896	Kirstahler et al., 2021	3
C2_Plasmid_011899	Kirstahler et al., 2021	3
C2_Plasmid_011900	Kirstahler et al., 2021	3
C2_Plasmid_011901	Kirstahler et al., 2021	3
C2_Plasmid_011902	Kirstahler et al., 2021	3
C2_Plasmid_011903	Kirstahler et al., 2021	3
C2_Plasmid_011904	Kirstahler et al., 2021	3
C2_Plasmid_011906	Kirstahler et al., 2021	3
C2_Plasmid_011908	Kirstahler et al., 2021	3
C2_Plasmid_011910	Kirstahler et al., 2021	3
C2_Plasmid_011914	Kirstahler et al., 2021	3
C2_Plasmid_011916	Kirstahler et al., 2021	3
C2_Plasmid_011917	Kirstahler et al., 2021	3
C2_Plasmid_011918	Kirstahler et al., 2021	3
C2_Plasmid_011919	Kirstahler et al., 2021	3
C2_Plasmid_011921	Kirstahler et al., 2021	3
C2_Plasmid_011922	Kirstahler et al., 2021	3
C2_Plasmid_011924	Kirstahler et al., 2021	3
C2_Plasmid_011925	Kirstahler et al., 2021	3
C2_Plasmid_011926	Kirstahler et al., 2021	3
C2_Plasmid_011927	Kirstahler et al., 2021	3
C2_Plasmid_011928	Kirstahler et al., 2021	3
C2_Plasmid_011929	Kirstahler et al., 2021	3
C2_Plasmid_011930	Kirstahler et al., 2021	3
C2_Plasmid_011931	Kirstahler et al., 2021	3
C2_Plasmid_011933	Kirstahler et al., 2021	3
C2_Plasmid_011935	Kirstahler et al., 2021	3
C2_Plasmid_011936	Kirstahler et al., 2021	3
C2_Plasmid_011938	Kirstahler et al., 2021	3
C2_Plasmid_011940	Kirstahler et al., 2021	3
C2_Plasmid_011941	Kirstahler et al., 2021	3
C2_Plasmid_011942	Kirstahler et al., 2021	3
C2_Plasmid_011943	Kirstahler et al., 2021	3
C2_Plasmid_011945	Kirstahler et al., 2021	3
C2_Plasmid_011946	Kirstahler et al., 2021	3
C2_Plasmid_011947	Kirstahler et al., 2021	3
C2_Plasmid_011951	Kirstahler et al., 2021	3
C2_Plasmid_011952	Kirstahler et al., 2021	3
C2_Plasmid_011953	Kirstahler et al., 2021	3
C2_Plasmid_011954	Kirstahler et al., 2021	3
C2_Plasmid_011955	Kirstahler et al., 2021	3
C2_Plasmid_011956	Kirstahler et al., 2021	3
C2_Plasmid_011957	Kirstahler et al., 2021	3
C2_Plasmid_011961	Kirstahler et al., 2021	3
C2_Plasmid_011962	Kirstahler et al., 2021	3
C2_Plasmid_011963	Kirstahler et al., 2021	3
C2_Plasmid_011965	Kirstahler et al., 2021	3
C2_Plasmid_011966	Kirstahler et al., 2021	3
C2_Plasmid_011967	Kirstahler et al., 2021	3
C2_Plasmid_011969	Kirstahler et al., 2021	3
C2_Plasmid_011970	Kirstahler et al., 2021	3
C2_Plasmid_011972	Kirstahler et al., 2021	3
C2_Plasmid_011975	Kirstahler et al., 2021	3
C2_Plasmid_011976	Kirstahler et al., 2021	3
C2_Plasmid_011977	Kirstahler et al., 2021	3
C2_Plasmid_011979	Kirstahler et al., 2021	3
C2_Plasmid_011982	Kirstahler et al., 2021	3
C2_Plasmid_011983	Kirstahler et al., 2021	3
C2_Plasmid_011984	Kirstahler et al., 2021	3
C2_Plasmid_011985	Kirstahler et al., 2021	3
C2_Plasmid_011986	Kirstahler et al., 2021	3
C2_Plasmid_011988	Kirstahler et al., 2021	3
C2_Plasmid_011989	Kirstahler et al., 2021	3
C2_Plasmid_011991	Kirstahler et al., 2021	3
C2_Plasmid_011992	Kirstahler et al., 2021	3
C2_Plasmid_011996	Kirstahler et al., 2021	3
C2_Plasmid_011997	Kirstahler et al., 2021	3
C2_Plasmid_011998	Kirstahler et al., 2021	3
C2_Plasmid_012000	Kirstahler et al., 2021	3
C2_Plasmid_012001	Kirstahler et al., 2021	3
C2_Plasmid_012002	Kirstahler et al., 2021	3
C2_Plasmid_012003	Kirstahler et al., 2021	3
C2_Plasmid_012004	Kirstahler et al., 2021	3
C2_Plasmid_012005	Kirstahler et al., 2021	3
C2_Plasmid_012007	Kirstahler et al., 2021	3
C2_Plasmid_012008	Kirstahler et al., 2021	3
C2_Plasmid_012009	Kirstahler et al., 2021	3
C2_Plasmid_012010	Kirstahler et al., 2021	3
C2_Plasmid_012011	Kirstahler et al., 2021	3
C2_Plasmid_012012	Kirstahler et al., 2021	3
C2_Plasmid_012014	Kirstahler et al., 2021	3
C2_Plasmid_012015	Kirstahler et al., 2021	3
C2_Plasmid_012016	Kirstahler et al., 2021	3
C2_Plasmid_012019	Kirstahler et al., 2021	3
C2_Plasmid_012020	Kirstahler et al., 2021	3
C2_Plasmid_012027	Kirstahler et al., 2021	3
C2_Plasmid_012028	Kirstahler et al., 2021	3
C2_Plasmid_012029	Kirstahler et al., 2021	3
C2_Plasmid_012030	Kirstahler et al., 2021	3
C2_Plasmid_012032	Kirstahler et al., 2021	3
C2_Plasmid_012033	Kirstahler et al., 2021	3
C2_Plasmid_012034	Kirstahler et al., 2021	3
C2_Plasmid_012035	Kirstahler et al., 2021	3
C2_Plasmid_012038	Kirstahler et al., 2021	3
C2_Plasmid_012039	Kirstahler et al., 2021	3
C2_Plasmid_012040	Kirstahler et al., 2021	3
C2_Plasmid_012042	Kirstahler et al., 2021	3
C2_Plasmid_012043	Kirstahler et al., 2021	3
C2_Plasmid_012044	Kirstahler et al., 2021	3
C2_Plasmid_012045	Kirstahler et al., 2021	3
C2_Plasmid_012050	Kirstahler et al., 2021	3
C2_Plasmid_012051	Kirstahler et al., 2021	3
C2_Plasmid_012054	Kirstahler et al., 2021	3
C2_Plasmid_012055	Kirstahler et al., 2021	3
C2_Plasmid_012056	Kirstahler et al., 2021	3
C2_Plasmid_012057	Kirstahler et al., 2021	3
C2_Plasmid_012058	Kirstahler et al., 2021	3
C2_Plasmid_012060	Kirstahler et al., 2021	3
C2_Plasmid_012063	Kirstahler et al., 2021	3
C2_Plasmid_012064	Kirstahler et al., 2021	3
C2_Plasmid_012065	Kirstahler et al., 2021	3
C2_Plasmid_012067	Kirstahler et al., 2021	3
C2_Plasmid_012069	Kirstahler et al., 2021	3
C2_Plasmid_012071	Kirstahler et al., 2021	3
C2_Plasmid_012072	Kirstahler et al., 2021	3
C2_Plasmid_012074	Kirstahler et al., 2021	3
C2_Plasmid_012076	Kirstahler et al., 2021	3
C2_Plasmid_012077	Kirstahler et al., 2021	3
C2_Plasmid_012078	Kirstahler et al., 2021	3
C2_Plasmid_012080	Kirstahler et al., 2021	3
C2_Plasmid_012082	Kirstahler et al., 2021	3
C2_Plasmid_012083	Kirstahler et al., 2021	3
C2_Plasmid_012085	Kirstahler et al., 2021	3
C2_Plasmid_012086	Kirstahler et al., 2021	3
C2_Plasmid_012089	Kirstahler et al., 2021	3
C2_Plasmid_012090	Kirstahler et al., 2021	3
C2_Plasmid_012092	Kirstahler et al., 2021	3
C2_Plasmid_012093	Kirstahler et al., 2021	3
C2_Plasmid_012095	Kirstahler et al., 2021	3
C2_Plasmid_012096	Kirstahler et al., 2021	3
C2_Plasmid_012097	Kirstahler et al., 2021	3
C2_Plasmid_012099	Kirstahler et al., 2021	3
C2_Plasmid_012103	Kirstahler et al., 2021	3
C2_Plasmid_012105	Kirstahler et al., 2021	3
C2_Plasmid_012106	Kirstahler et al., 2021	3
C2_Plasmid_012107	Kirstahler et al., 2021	3
C2_Plasmid_012108	Kirstahler et al., 2021	3
C2_Plasmid_012110	Kirstahler et al., 2021	3
C2_Plasmid_012111	Kirstahler et al., 2021	3
C2_Plasmid_012112	Kirstahler et al., 2021	3
C2_Plasmid_012113	Kirstahler et al., 2021	3
C2_Plasmid_012115	Kirstahler et al., 2021	3
C2_Plasmid_012116	Kirstahler et al., 2021	3
C2_Plasmid_012117	Kirstahler et al., 2021	3
C2_Plasmid_012118	Kirstahler et al., 2021	3
C2_Plasmid_012119	Kirstahler et al., 2021	3
C2_Plasmid_012121	Kirstahler et al., 2021	3
C2_Plasmid_012122	Kirstahler et al., 2021	3
C2_Plasmid_012123	Kirstahler et al., 2021	3
C2_Plasmid_012125	Kirstahler et al., 2021	3
C2_Plasmid_012126	Kirstahler et al., 2021	3
C2_Plasmid_012127	Kirstahler et al., 2021	3
C2_Plasmid_012128	Kirstahler et al., 2021	3
C2_Plasmid_012129	Kirstahler et al., 2021	3
C2_Plasmid_012132	Kirstahler et al., 2021	3
C2_Plasmid_012133	Kirstahler et al., 2021	3
C2_Plasmid_012135	Kirstahler et al., 2021	3
C2_Plasmid_012137	Kirstahler et al., 2021	3
C2_Plasmid_012139	Kirstahler et al., 2021	3
C2_Plasmid_012141	Kirstahler et al., 2021	3
C2_Plasmid_012143	Kirstahler et al., 2021	3
C2_Plasmid_012144	Kirstahler et al., 2021	3
C2_Plasmid_012146	Kirstahler et al., 2021	3
C2_Plasmid_012147	Kirstahler et al., 2021	3
C2_Plasmid_012150	Kirstahler et al., 2021	3
C2_Plasmid_012152	Kirstahler et al., 2021	3
C2_Plasmid_012153	Kirstahler et al., 2021	3
C2_Plasmid_012156	Kirstahler et al., 2021	3
C2_Plasmid_012158	Kirstahler et al., 2021	3
C2_Plasmid_012159	Kirstahler et al., 2021	3
C2_Plasmid_012161	Kirstahler et al., 2021	3
C2_Plasmid_012162	Kirstahler et al., 2021	3
C2_Plasmid_012163	Kirstahler et al., 2021	3
C2_Plasmid_012165	Kirstahler et al., 2021	3
C2_Plasmid_012166	Kirstahler et al., 2021	3
C2_Plasmid_012170	Kirstahler et al., 2021	3
C2_Plasmid_012171	Kirstahler et al., 2021	3
C2_Plasmid_012172	Kirstahler et al., 2021	3
C2_Plasmid_012173	Kirstahler et al., 2021	3
C2_Plasmid_012174	Kirstahler et al., 2021	3
C2_Plasmid_012175	Kirstahler et al., 2021	3
C2_Plasmid_012176	Kirstahler et al., 2021	3
C2_Plasmid_012178	Kirstahler et al., 2021	3
C2_Plasmid_012179	Kirstahler et al., 2021	3
C2_Plasmid_012180	Kirstahler et al., 2021	3
C2_Plasmid_012181	Kirstahler et al., 2021	3
C2_Plasmid_012183	Kirstahler et al., 2021	3
C2_Plasmid_012184	Kirstahler et al., 2021	3
C2_Plasmid_012186	Kirstahler et al., 2021	3
C2_Plasmid_012190	Kirstahler et al., 2021	3
C2_Plasmid_012191	Kirstahler et al., 2021	3
C2_Plasmid_012192	Kirstahler et al., 2021	3
C2_Plasmid_012193	Kirstahler et al., 2021	3
C2_Plasmid_012194	Kirstahler et al., 2021	3
C2_Plasmid_012195	Kirstahler et al., 2021	3
C2_Plasmid_012196	Kirstahler et al., 2021	3
C2_Plasmid_012197	Kirstahler et al., 2021	3
C2_Plasmid_012198	Kirstahler et al., 2021	3
C2_Plasmid_012199	Kirstahler et al., 2021	3
C2_Plasmid_012201	Kirstahler et al., 2021	3
C2_Plasmid_012206	Kirstahler et al., 2021	3
C2_Plasmid_012207	Kirstahler et al., 2021	3
C2_Plasmid_012208	Kirstahler et al., 2021	3
C2_Plasmid_012209	Kirstahler et al., 2021	3
C2_Plasmid_012210	Kirstahler et al., 2021	3
C2_Plasmid_012212	Kirstahler et al., 2021	3
C2_Plasmid_012213	Kirstahler et al., 2021	3
C2_Plasmid_012215	Kirstahler et al., 2021	3
C2_Plasmid_012218	Kirstahler et al., 2021	3
C2_Plasmid_012219	Kirstahler et al., 2021	3
C2_Plasmid_012222	Kirstahler et al., 2021	3
C2_Plasmid_012223	Kirstahler et al., 2021	3
C2_Plasmid_012224	Kirstahler et al., 2021	3
C2_Plasmid_012225	Kirstahler et al., 2021	3
C2_Plasmid_012227	Kirstahler et al., 2021	3
C2_Plasmid_012229	Kirstahler et al., 2021	3
C2_Plasmid_012231	Kirstahler et al., 2021	3
C2_Plasmid_012235	Kirstahler et al., 2021	3
C2_Plasmid_012236	Kirstahler et al., 2021	3
C2_Plasmid_012237	Kirstahler et al., 2021	3
C2_Plasmid_012239	Kirstahler et al., 2021	3
C2_Plasmid_012242	Kirstahler et al., 2021	3
C2_Plasmid_012243	Kirstahler et al., 2021	3
C2_Plasmid_012244	Kirstahler et al., 2021	3
C2_Plasmid_012247	Kirstahler et al., 2021	3
C2_Plasmid_012248	Kirstahler et al., 2021	3
C2_Plasmid_012249	Kirstahler et al., 2021	3
C2_Plasmid_012250	Kirstahler et al., 2021	3
C2_Plasmid_012251	Kirstahler et al., 2021	3
C2_Plasmid_012252	Kirstahler et al., 2021	3
C2_Plasmid_012253	Kirstahler et al., 2021	3
C2_Plasmid_012254	Kirstahler et al., 2021	3
C2_Plasmid_012256	Kirstahler et al., 2021	3
C2_Plasmid_012259	Kirstahler et al., 2021	3
C2_Plasmid_012260	Kirstahler et al., 2021	3
C2_Plasmid_012262	Kirstahler et al., 2021	3
C2_Plasmid_012264	Kirstahler et al., 2021	3
C2_Plasmid_012265	Kirstahler et al., 2021	3
C2_Plasmid_012266	Kirstahler et al., 2021	3
C2_Plasmid_012267	Kirstahler et al., 2021	3
C2_Plasmid_012268	Kirstahler et al., 2021	3
C2_Plasmid_012269	Kirstahler et al., 2021	3
C2_Plasmid_012270	Kirstahler et al., 2021	3
C2_Plasmid_012271	Kirstahler et al., 2021	3
C2_Plasmid_012273	Kirstahler et al., 2021	3
C2_Plasmid_012274	Kirstahler et al., 2021	3
C2_Plasmid_012275	Kirstahler et al., 2021	3
C2_Plasmid_012276	Kirstahler et al., 2021	3
C2_Plasmid_012277	Kirstahler et al., 2021	3
C2_Plasmid_012278	Kirstahler et al., 2021	3
C2_Plasmid_012280	Kirstahler et al., 2021	3
C2_Plasmid_012281	Kirstahler et al., 2021	3
C2_Plasmid_012282	Kirstahler et al., 2021	3
C2_Plasmid_012283	Kirstahler et al., 2021	3
C2_Plasmid_012284	Kirstahler et al., 2021	3
C2_Plasmid_012285	Kirstahler et al., 2021	3
C2_Plasmid_012286	Kirstahler et al., 2021	3
C2_Plasmid_012288	Kirstahler et al., 2021	3
C2_Plasmid_012290	Kirstahler et al., 2021	3
C2_Plasmid_012292	Kirstahler et al., 2021	3
C2_Plasmid_012293	Kirstahler et al., 2021	3
C2_Plasmid_012294	Kirstahler et al., 2021	3
C2_Plasmid_012297	Kirstahler et al., 2021	3
C2_Plasmid_012299	Kirstahler et al., 2021	3
C2_Plasmid_012300	Kirstahler et al., 2021	3
C2_Plasmid_012302	Kirstahler et al., 2021	3
C2_Plasmid_012303	Kirstahler et al., 2021	3
C2_Plasmid_012304	Kirstahler et al., 2021	3
C2_Plasmid_012305	Kirstahler et al., 2021	3
C2_Plasmid_012306	Kirstahler et al., 2021	3
C2_Plasmid_012307	Kirstahler et al., 2021	3
C2_Plasmid_012308	Kirstahler et al., 2021	3
C2_Plasmid_012309	Kirstahler et al., 2021	3
C2_Plasmid_012310	Kirstahler et al., 2021	3
C2_Plasmid_012311	Kirstahler et al., 2021	3
C2_Plasmid_012312	Kirstahler et al., 2021	3
C2_Plasmid_012313	Kirstahler et al., 2021	3
C2_Plasmid_012314	Kirstahler et al., 2021	3
C2_Plasmid_012315	Kirstahler et al., 2021	3
C2_Plasmid_012317	Kirstahler et al., 2021	3
C2_Plasmid_012318	Kirstahler et al., 2021	3
C2_Plasmid_012319	Kirstahler et al., 2021	3
C2_Plasmid_012320	Kirstahler et al., 2021	3
C2_Plasmid_012321	Kirstahler et al., 2021	3
C2_Plasmid_012322	Kirstahler et al., 2021	3
C2_Plasmid_012324	Kirstahler et al., 2021	3
C2_Plasmid_012325	Kirstahler et al., 2021	3
C2_Plasmid_012326	Kirstahler et al., 2021	3
C2_Plasmid_012327	Kirstahler et al., 2021	3
C2_Plasmid_012328	Kirstahler et al., 2021	3
C2_Plasmid_012329	Kirstahler et al., 2021	3
C2_Plasmid_012330	Kirstahler et al., 2021	3
C2_Plasmid_012331	Kirstahler et al., 2021	3
C2_Plasmid_012332	Kirstahler et al., 2021	3
C2_Plasmid_012333	Kirstahler et al., 2021	3
C2_Plasmid_012334	Kirstahler et al., 2021	3
C2_Plasmid_012336	Kirstahler et al., 2021	3
C2_Plasmid_012337	Kirstahler et al., 2021	3
C2_Plasmid_012338	Kirstahler et al., 2021	3
C2_Plasmid_012339	Kirstahler et al., 2021	3
C2_Plasmid_012340	Kirstahler et al., 2021	3
C2_Plasmid_012342	Kirstahler et al., 2021	3
C2_Plasmid_012344	Kirstahler et al., 2021	3
C2_Plasmid_012346	Kirstahler et al., 2021	3
C2_Plasmid_012348	Kirstahler et al., 2021	3
C2_Plasmid_012349	Kirstahler et al., 2021	3
C2_Plasmid_012352	Kirstahler et al., 2021	3
C2_Plasmid_012353	Kirstahler et al., 2021	3
C2_Plasmid_012355	Kirstahler et al., 2021	3
C2_Plasmid_012356	Kirstahler et al., 2021	3
C2_Plasmid_012357	Kirstahler et al., 2021	3
C2_Plasmid_012359	Kirstahler et al., 2021	3
C2_Plasmid_012360	Kirstahler et al., 2021	3
C2_Plasmid_012361	Kirstahler et al., 2021	3
C2_Plasmid_012362	Kirstahler et al., 2021	3
C2_Plasmid_012363	Kirstahler et al., 2021	3
C2_Plasmid_012364	Kirstahler et al., 2021	3
C2_Plasmid_012365	Kirstahler et al., 2021	3
C2_Plasmid_012366	Kirstahler et al., 2021	3
C2_Plasmid_012367	Kirstahler et al., 2021	3
C2_Plasmid_012368	Kirstahler et al., 2021	3
C2_Plasmid_012369	Kirstahler et al., 2021	3
C2_Plasmid_012370	Kirstahler et al., 2021	3
C2_Plasmid_012371	Kirstahler et al., 2021	3
C2_Plasmid_012372	Kirstahler et al., 2021	3
C2_Plasmid_012373	Kirstahler et al., 2021	3
C2_Plasmid_012374	Kirstahler et al., 2021	3
C2_Plasmid_012375	Kirstahler et al., 2021	3
C2_Plasmid_012377	Kirstahler et al., 2021	3
C2_Plasmid_012378	Kirstahler et al., 2021	3
C2_Plasmid_012379	Kirstahler et al., 2021	3
C2_Plasmid_012380	Kirstahler et al., 2021	3
C2_Plasmid_012381	Kirstahler et al., 2021	3
C2_Plasmid_012382	Kirstahler et al., 2021	3
C2_Plasmid_012383	Kirstahler et al., 2021	3
C2_Plasmid_012385	Kirstahler et al., 2021	3
C2_Plasmid_012386	Kirstahler et al., 2021	3
C2_Plasmid_012388	Kirstahler et al., 2021	3
C2_Plasmid_012389	Kirstahler et al., 2021	3
C2_Plasmid_012390	Kirstahler et al., 2021	3
C2_Plasmid_012392	Kirstahler et al., 2021	3
C2_Plasmid_012393	Kirstahler et al., 2021	3
C2_Plasmid_012394	Kirstahler et al., 2021	3
C2_Plasmid_012396	Kirstahler et al., 2021	3
C2_Plasmid_012397	Kirstahler et al., 2021	3
C2_Plasmid_012399	Kirstahler et al., 2021	3
C2_Plasmid_012400	Kirstahler et al., 2021	3
C2_Plasmid_012401	Kirstahler et al., 2021	3
C2_Plasmid_012405	Kirstahler et al., 2021	3
C2_Plasmid_012406	Kirstahler et al., 2021	3
C2_Plasmid_012407	Kirstahler et al., 2021	3
C2_Plasmid_012408	Kirstahler et al., 2021	3
C2_Plasmid_012409	Kirstahler et al., 2021	3
C2_Plasmid_012410	Kirstahler et al., 2021	3
C2_Plasmid_012412	Kirstahler et al., 2021	3
C2_Plasmid_012413	Kirstahler et al., 2021	3
C2_Plasmid_012414	Kirstahler et al., 2021	3
C2_Plasmid_012415	Kirstahler et al., 2021	3
C2_Plasmid_012416	Kirstahler et al., 2021	3
C2_Plasmid_012418	Kirstahler et al., 2021	3
C2_Plasmid_012419	Kirstahler et al., 2021	3
C2_Plasmid_012421	Kirstahler et al., 2021	3
C2_Plasmid_012422	Kirstahler et al., 2021	3
C2_Plasmid_012426	Kirstahler et al., 2021	3
C2_Plasmid_012428	Kirstahler et al., 2021	3
C2_Plasmid_012429	Kirstahler et al., 2021	3
C2_Plasmid_012431	Kirstahler et al., 2021	3
C2_Plasmid_012432	Kirstahler et al., 2021	3
C2_Plasmid_012433	Kirstahler et al., 2021	3
C2_Plasmid_012434	Kirstahler et al., 2021	3
C2_Plasmid_012435	Kirstahler et al., 2021	3
C2_Plasmid_012438	Kirstahler et al., 2021	3
C2_Plasmid_012439	Kirstahler et al., 2021	3
C2_Plasmid_012441	Kirstahler et al., 2021	3
C2_Plasmid_012442	Kirstahler et al., 2021	3
C2_Plasmid_012444	Kirstahler et al., 2021	3
C2_Plasmid_012445	Kirstahler et al., 2021	3
C2_Plasmid_012446	Kirstahler et al., 2021	3
C2_Plasmid_012448	Kirstahler et al., 2021	3
C2_Plasmid_012449	Kirstahler et al., 2021	3
C2_Plasmid_012450	Kirstahler et al., 2021	3
C2_Plasmid_012451	Kirstahler et al., 2021	3
C2_Plasmid_012452	Kirstahler et al., 2021	3
C2_Plasmid_012453	Kirstahler et al., 2021	3
C2_Plasmid_012454	Kirstahler et al., 2021	3
C2_Plasmid_012455	Kirstahler et al., 2021	3
C2_Plasmid_012456	Kirstahler et al., 2021	3
C2_Plasmid_012457	Kirstahler et al., 2021	3
C2_Plasmid_012458	Kirstahler et al., 2021	3
C2_Plasmid_012459	Kirstahler et al., 2021	3
C2_Plasmid_012460	Kirstahler et al., 2021	3
C2_Plasmid_012462	Kirstahler et al., 2021	3
C2_Plasmid_012463	Kirstahler et al., 2021	3
C2_Plasmid_012464	Kirstahler et al., 2021	3
C2_Plasmid_012466	Kirstahler et al., 2021	3
C2_Plasmid_012467	Kirstahler et al., 2021	3
C2_Plasmid_012469	Kirstahler et al., 2021	3
C2_Plasmid_012472	Kirstahler et al., 2021	3
C2_Plasmid_012473	Kirstahler et al., 2021	3
C2_Plasmid_012474	Kirstahler et al., 2021	3
C2_Plasmid_012475	Kirstahler et al., 2021	3
C2_Plasmid_012476	Kirstahler et al., 2021	3
C2_Plasmid_012482	Kirstahler et al., 2021	3
C2_Plasmid_012484	Kirstahler et al., 2021	3
C2_Plasmid_012486	Kirstahler et al., 2021	3
C2_Plasmid_012487	Kirstahler et al., 2021	3
C2_Plasmid_012488	Kirstahler et al., 2021	3
C2_Plasmid_012489	Kirstahler et al., 2021	3
C2_Plasmid_012491	Kirstahler et al., 2021	3
C2_Plasmid_012496	Kirstahler et al., 2021	3
C2_Plasmid_012497	Kirstahler et al., 2021	3
C2_Plasmid_012499	Kirstahler et al., 2021	3
C2_Plasmid_012500	Kirstahler et al., 2021	3
C2_Plasmid_012501	Kirstahler et al., 2021	3
C2_Plasmid_012502	Kirstahler et al., 2021	3
C2_Plasmid_012504	Kirstahler et al., 2021	3
C2_Plasmid_012505	Kirstahler et al., 2021	3
C2_Plasmid_012506	Kirstahler et al., 2021	3
C2_Plasmid_012507	Kirstahler et al., 2021	3
C2_Plasmid_012508	Kirstahler et al., 2021	3
C2_Plasmid_012509	Kirstahler et al., 2021	3
C2_Plasmid_012510	Kirstahler et al., 2021	3
C2_Plasmid_012511	Kirstahler et al., 2021	3
C2_Plasmid_012512	Kirstahler et al., 2021	3
C2_Plasmid_012513	Kirstahler et al., 2021	3
C2_Plasmid_012516	Kirstahler et al., 2021	3
C2_Plasmid_012517	Kirstahler et al., 2021	3
C2_Plasmid_012521	Kirstahler et al., 2021	3
C2_Plasmid_012522	Kirstahler et al., 2021	3
C2_Plasmid_012525	Kirstahler et al., 2021	3
C2_Plasmid_012526	Kirstahler et al., 2021	3
C2_Plasmid_012527	Kirstahler et al., 2021	3
C2_Plasmid_012529	Kirstahler et al., 2021	3
C2_Plasmid_012531	Kirstahler et al., 2021	3
C2_Plasmid_012532	Kirstahler et al., 2021	3
C2_Plasmid_012533	Kirstahler et al., 2021	3
C2_Plasmid_012534	Kirstahler et al., 2021	3
C2_Plasmid_012536	Kirstahler et al., 2021	3
C2_Plasmid_012537	Kirstahler et al., 2021	3
[truncated: 7,193 more rows]
