# Supplementary material for: Organizing the Global Diversity of Microviruses
Source: mBio. 2022 May 2;13(3):e00588-22. doi: 10.1128/mbio.00588-22 (PMC9239249; doi:10.1128/mbio.00588-22)
Supplement: TABLE S4 [file mbio.00588-22-st004.xlsx]

## Sheet: Table S4
Table S4: Suggested Taxonomy of Microviruses
Order	Suborder	Family	Subfamily	Notable Hosts*	Additional information
Microvirales/Petitvirales	Bullavirineae	Family /Bullaviridae	Bullavirinae	Proteobacteria (Enterobacteriaceae)	Encompasses phiX, G4, Alpha3-like viruses, Klebsiella prophages, Pequenovirus
Microvirales/Petitvirales	Amoyvirineae	Family 2/Amoyviridae	Amoyvirinae	Proteobacteria (various Alphaproteobacteria)	Encompasses small Ruegeria phages and much larger Liberibacter prophages, could be split into further families/subfamilies
Microvirales/Petitvirales	Gokushovirineae	Family 3 Gokushoviridae	Gokushovirinae A	11 phyla*	Gokushoviruses related to phage isolates of Bdellovibrio, Chlamydia, Escherichia, numerous prophages
Microvirales/Petitvirales	Gokushovirineae	Family 3 Gokushoviridae	Gokushovirinae B	6 phyla*	Gokushoviruses related to phages of Spiroplasma, no known prophages
Microvirales/Petitvirales	Gokushovirineae	Family 3 Gokushoviridae	Gokushovirinae C	CRISPR predicts Firmicutes and Proteobacteria
Microvirales/Petitvirales	Gokushovirineae	Family 3 Gokushoviridae	Pichovirinae	unknown
Microvirales/Petitvirales	Gokushovirineae	Family 3 Gokushoviridae	Shukshmavirinae	CRISPR predicts Spirochaetes
Microvirales/Petitvirales	Gokushovirineae	Family 3 Gokushoviridae	Group D	CRIPSR predicts mostly Proteobacteria (Helicobacteraceae, Desulfovibrionaceae)
Microvirales/Petitvirales	Gokushovirineae	Family 4		numerous Bacteroidetes	Wang et al. (2019) Subfamily 2
Microvirales/Petitvirales	Gokushovirineae	Family 5 Alpaviridae	Alpavirinae	numerous Bacteroidetes
Microvirales/Petitvirales	Gokushovirineae	Family 6		numerous Bacteroidetes	Wang et al. (2019) Subfamily 10
Microvirales/Petitvirales	Gokushovirineae	Family 7	Cionia Gut Microvirus A	Proteobacteria (Rhizobiales/Rhodobacterales)
Microvirales/Petitvirales	Gokushovirineae	Family 8		Bacteroidetes (Prevotella)	Wang et al. (2019) Subfamily 3,4,5
Microvirales/Petitvirales	Gokushovirineae	Family 9		Spirochetes (Treponema)
Microvirales/Petitvirales	Gokushovirineae	Family 10		Bacteroidetes (Barnesiella)	Wang et al. (2019) Subfamily 6
Microvirales/Petitvirales	Gokushovirineae	Family 11		Proteobacteria (Corallincola)	Wang et al. (2019) Subfamily 7,9
Microvirales/Petitvirales	Gokushovirineae	Family 12		Bacteroidetes (Prevotella/Gramella), Proteobacteria (Pseudomonas)
Microvirales/Petitvirales	Gokushovirineae	Family 13		unknown	Wang et al. (2019) Subfamily 1
Microvirales/Petitvirales	Gokushovirineae	Family 14	Cionia Gut Microvirus B	Proteobacteria (Rhodobacteraceae)
Microvirales/Petitvirales	Gokushovirineae	Family 15		Bacteroidetes (Alistipes)
Microvirales/Petitvirales	Gokushovirineae	Family 16		unknown	Wang et al. (2019) Subfamily 8
Microvirales/Petitvirales	Gokushovirineae	Family 17		unknown
Microvirales/Petitvirales	Gokushovirineae	Family 18		Bacteroidetes (Alistipes) prophages
Microvirales/Petitvirales	Gokushovirineae	Family 19		unknown
*see Supplementary Table S1 for detailed list
