# Supplementary material for: Organizing the Global Diversity of Microviruses
Source: mBio. 2022 May 2;13(3):e00588-22. doi: 10.1128/mbio.00588-22 (PMC9239249; doi:10.1128/mbio.00588-22)
Supplement: TABLE S5 [file mbio.00588-22-st005.xlsx]

## Sheet: Table S5
Table S5: Metagenomes Investigated in this Study
SRA ID	Source	NCBI Bioproject	Reference
SRR10681884	Yunnan	PRJNA588514	Zuo et al., 2020
SRR10681885	Yunnan	PRJNA588514	Zuo et al., 2020
SRR10681886	Yunnan	PRJNA588514	Zuo et al., 2020
SRR10681887	Yunnan	PRJNA588514	Zuo et al., 2020
SRR10681888	Yunnan	PRJNA588514	Zuo et al., 2020
SRR10681889	Yunnan	PRJNA588514	Zuo et al., 2020
SRR10681890	Yunnan	PRJNA588514	Zuo et al., 2020
SRR10681891	Yunnan	PRJNA588514	Zuo et al., 2020
SRR10681892	Yunnan	PRJNA588514	Zuo et al., 2020
SRR10681893	Yunnan	PRJNA588514	Zuo et al., 2020
SRR10681894	Yunnan	PRJNA588514	Zuo et al., 2020
SRR10681895	Yunnan	PRJNA588514	Zuo et al., 2020
SRR10681896	Yunnan	PRJNA588514	Zuo et al., 2020
SRR10681897	Yunnan	PRJNA588514	Zuo et al., 2020
SRR10681898	Yunnan	PRJNA588514	Zuo et al., 2020
SRR10681899	Yunnan	PRJNA588514	Zuo et al., 2020
SRR10681900	Yunnan	PRJNA588514	Zuo et al., 2020
SRR10681901	Yunnan	PRJNA588514	Zuo et al., 2020
SRR10681902	Yunnan	PRJNA588514	Zuo et al., 2020
SRR10681903	Yunnan	PRJNA588514	Zuo et al., 2020
SRR10681904	Yunnan	PRJNA588514	Zuo et al., 2020
SRR10681905	Yunnan	PRJNA588514	Zuo et al., 2020
SRR10681926	Hong Kong	PRJNA588514	Zuo et al., 2020
SRR10681927	Hong Kong	PRJNA588514	Zuo et al., 2020
SRR10681928	Hong Kong	PRJNA588514	Zuo et al., 2020
SRR10681929	Hong Kong	PRJNA588514	Zuo et al., 2020
SRR10681930	Hong Kong	PRJNA588514	Zuo et al., 2020
SRR10681931	Hong Kong	PRJNA588514	Zuo et al., 2020
SRR10681932	Hong Kong	PRJNA588514	Zuo et al., 2020
SRR10681933	Hong Kong	PRJNA588514	Zuo et al., 2020
SRR10681934	Hong Kong	PRJNA588514	Zuo et al., 2020
SRR10681935	Hong Kong	PRJNA588514	Zuo et al., 2020
SRR10681915	Hong Kong	PRJNA588514	Zuo et al., 2020
SRR10681916	Hong Kong	PRJNA588514	Zuo et al., 2020
SRR10681917	Hong Kong	PRJNA588514	Zuo et al., 2020
SRR10681918	Hong Kong	PRJNA588514	Zuo et al., 2020
SRR10681919	Hong Kong	PRJNA588514	Zuo et al., 2020
SRR10681920	Hong Kong	PRJNA588514	Zuo et al., 2020
SRR10681921	Hong Kong	PRJNA588514	Zuo et al., 2020
SRR10681922	Hong Kong	PRJNA588514	Zuo et al., 2020
SRR10681923	Hong Kong	PRJNA588514	Zuo et al., 2020
SRR10681924	Hong Kong	PRJNA588514	Zuo et al., 2020
SRR9161505	Individual I	PRJNA545408	Tisza et al., 2021
SRR9161518	Individual I	PRJNA545408	Tisza et al., 2021
SRR9161519	Individual I	PRJNA545408	Tisza et al., 2021
SRR9161585	Individual I	PRJNA545408	Tisza et al., 2021
SRR9161586	Individual I	PRJNA545408	Tisza et al., 2021
SRR9161587	Individual I	PRJNA545408	Tisza et al., 2021
SRR9161588	Individual I	PRJNA545408	Tisza et al., 2021
SRR9161589	Individual I	PRJNA545408	Tisza et al., 2021
SRR9161590	Individual I	PRJNA545408	Tisza et al., 2021
SRR9161591	Individual I	PRJNA545408	Tisza et al., 2021
SRR9161592	Individual I	PRJNA545408	Tisza et al., 2021
SRR9161593	Individual I	PRJNA545408	Tisza et al., 2021
SRR9161512	Individual II	PRJNA545408	Tisza et al., 2021
SRR9161513	Individual II	PRJNA545408	Tisza et al., 2021
SRR9161514	Individual II	PRJNA545408	Tisza et al., 2021
SRR9161515	Individual II	PRJNA545408	Tisza et al., 2021
SRR9161516	Individual II	PRJNA545408	Tisza et al., 2021
SRR9161517	Individual II	PRJNA545408	Tisza et al., 2021
SRR9161520	Individual II	PRJNA545408	Tisza et al., 2021
SRR9161521	Individual II	PRJNA545408	Tisza et al., 2021
SRR9161527	Individual II	PRJNA545408	Tisza et al., 2021
SRR9161528	Individual II	PRJNA545408	Tisza et al., 2021
SRR9161525	Individual III	PRJNA545408	Tisza et al., 2021
SRR9161526	Individual III	PRJNA545408	Tisza et al., 2021
SRR9161529	Individual III	PRJNA545408	Tisza et al., 2021
SRR9161531	Individual III	PRJNA545408	Tisza et al., 2021
SRR9161532	Individual III	PRJNA545408	Tisza et al., 2021
SRR9161533	Individual III	PRJNA545408	Tisza et al., 2021
SRR9161534	Individual III	PRJNA545408	Tisza et al., 2021
SRR9161547	Individual III	PRJNA545408	Tisza et al., 2021
SRR9161548	Individual III	PRJNA545408	Tisza et al., 2021
SRR9161549	Individual III	PRJNA545408	Tisza et al., 2021
SRR9161550	Individual III	PRJNA545408	Tisza et al., 2021
SRR9161553	Individual III	PRJNA545408	Tisza et al., 2021
SRR5995662	Freshwater	PRJNA400853	Gu et al., 2018
SRR5995663	Freshwater	PRJNA400853	Gu et al., 2018
SRR5995664	Freshwater	PRJNA400853	Gu et al., 2018
SRR5995665	Freshwater	PRJNA400853	Gu et al., 2018
SRR5995666	Freshwater	PRJNA400853	Gu et al., 2018
SRR5995667	Freshwater	PRJNA400853	Gu et al., 2018
SRR5995668	Freshwater	PRJNA400853	Gu et al., 2018
SRR5995669	Freshwater	PRJNA400853	Gu et al., 2018
SRR10445785	Soil	PRJNA588894	Bi et al., 2021
SRR10445786	Soil	PRJNA588894	Bi et al., 2021
SRR10445787	Soil	PRJNA588894	Bi et al., 2021
SRR10445788	Soil	PRJNA588894	Bi et al., 2021
SRR10445789	Soil	PRJNA588894	Bi et al., 2021
SRR10445790	Soil	PRJNA588894	Bi et al., 2021
SRR10445791	Soil	PRJNA588894	Bi et al., 2021
SRR10445792	Soil	PRJNA588894	Bi et al., 2021
SRR6747800	Wastwater	PRJNA432264	Wang et al., 2021
SRR6747799	Wastwater	PRJNA432264	Wang et al., 2021
SRR6747798	Wastwater	PRJNA432264	Wang et al., 2021
SRR6747797	Wastwater	PRJNA432264	Wang et al., 2021
SRR6747796	Wastwater	PRJNA432264	Wang et al., 2021
SRR6747795	Wastwater	PRJNA432264	Wang et al., 2021
SRR6747794	Wastwater	PRJNA432264	Wang et al., 2021
SRR6747793	Wastwater	PRJNA432264	Wang et al., 2021
SRR6747792	Wastwater	PRJNA432264	Wang et al., 2021
SRR6747791	Wastwater	PRJNA432264	Wang et al., 2021
SRR6747790	Wastwater	PRJNA432264	Wang et al., 2021
ERX552368	Ocean	PRJEB4419	TARA oceans
ERX552331	Ocean	PRJEB4419	TARA oceans
ERX2765189	Ocean	PRJEB4419	TARA oceans
ERX2765190	Ocean	PRJEB4419	TARA oceans
ERX2765191	Ocean	PRJEB4419	TARA oceans
ERX2765192	Ocean	PRJEB4419	TARA oceans
ERX2765193	Ocean	PRJEB4419	TARA oceans
ERX2765194	Ocean	PRJEB4419	TARA oceans
ERX2765195	Ocean	PRJEB4419	TARA oceans
ERX2765196	Ocean	PRJEB4419	TARA oceans
ERX2765197	Ocean	PRJEB4419	TARA oceans
ERX2765198	Ocean	PRJEB4419	TARA oceans
ERX2765199	Ocean	PRJEB4419	TARA oceans
